# Supplementary material for: Presence of complete murine viral genome sequences in patient-derived xenografts
Source: Nat Commun. 2021 Apr 1;12:2031. doi: 10.1038/s41467-021-22200-5 (PMC8017013; doi:10.1038/s41467-021-22200-5)
Supplement: Supplementary file 4 — Supplementary Data 1 [file 41467_2021_22200_MOESM4_ESM.xlsx]

## Sheet: Supplementary Data 1
Supplementary Data 1. The list of detected murine viruses from all the data used in this study. Samples used in the original study to generate the data are organized by sample types following the name convention in Table 1 and Supplemental Table 1a, organized by one category per sheet. The virus was detected via READSCAN as described in the method section in the manuscript.

## Sheet: Breast Cancer
Breast Cancer PDX	Name	ERR2587301	Name	ERR2587302	Name	ERR2587303	Name	ERR2587304	Name	ERR2587305	Name	ERR2587306	Name	ERR2587307	Name	ERR2587308	Name	ERR2587309	Name	ERR2587310	Name	ERR2587311	Name	ERR2587312	Name	ERR2587313	Name	ERR2587314	Name	ERR2587315	Name	ERR2587316	Name	ERR2587317	Name	ERR2587318	Name	ERR2587319	Name	ERR2587320	Name	ERR2587321	Name	ERR2587322	Name	ERR2587323	Name	ERR2587324	Name
	Murine leukemia virus	6386	Murine leukemia virus	7736	Murine leukemia virus	8389	Murine leukemia virus	4448	Murine leukemia virus	5151	Murine leukemia virus	5950	Murine leukemia virus	32713	Murine leukemia virus	36612	Murine leukemia virus	38121	Murine leukemia virus	18218	Murine leukemia virus	21136	Murine leukemia virus	21843	Murine leukemia virus	11387	Murine leukemia virus	13368	Murine leukemia virus	15394	Murine leukemia virus	40595	Murine leukemia virus	46552	Murine leukemia virus	48817	Murine leukemia virus	72868	Murine leukemia virus	82420	Murine leukemia virus	89329	Murine leukemia virus	32614	Murine leukemia virus	37542	Murine leukemia virus	41343	Murine leukemia virus
	AKR (endogenous) murine leukemia virus	5246	AKR (endogenous) murine leukemia virus	6283	AKR (endogenous) murine leukemia virus	6785	AKR (endogenous) murine leukemia virus	3383	AKR (endogenous) murine leukemia virus	3939	AKR (endogenous) murine leukemia virus	4356	AKR (endogenous) murine leukemia virus	27925	AKR (endogenous) murine leukemia virus	31266	AKR (endogenous) murine leukemia virus	32790	AKR (endogenous) murine leukemia virus	15832	AKR (endogenous) murine leukemia virus	18421	AKR (endogenous) murine leukemia virus	19492	AKR (endogenous) murine leukemia virus	9421	AKR (endogenous) murine leukemia virus	10953	AKR (endogenous) murine leukemia virus	12591	AKR (endogenous) murine leukemia virus	35764	AKR (endogenous) murine leukemia virus	40712	AKR (endogenous) murine leukemia virus	42933	AKR (endogenous) murine leukemia virus	64798	AKR (endogenous) murine leukemia virus	73950	AKR (endogenous) murine leukemia virus	79717	AKR (endogenous) murine leukemia virus	26096	AKR (endogenous) murine leukemia virus	30035	AKR (endogenous) murine leukemia virus	33186	AKR (endogenous) murine leukemia virus
	Bovine viral diarrhea virus 2	523	Human papillomavirus type 16	524	Bovine viral diarrhea virus 2	707	Bovine viral diarrhea virus 2	1803	Bovine viral diarrhea virus 2	1539	Bovine viral diarrhea virus 2	1810	Bovine viral diarrhea virus 2	2856	Bovine viral diarrhea virus 2	2906	Bovine viral diarrhea virus 2	3329	Bovine viral diarrhea virus 2	2053	Bovine viral diarrhea virus 2	1804	Bovine viral diarrhea virus 2	2239	Lactate dehydrogenase-elevating virus	683	Bovine viral diarrhea virus 2	919	Lactate dehydrogenase-elevating virus	888	Xenotropic murine leukemia virus	2078	Xenotropic murine leukemia virus	2221	Xenotropic murine leukemia virus	2446	Bovine viral diarrhea virus 2	7709	Bovine viral diarrhea virus 2	8565	Bovine viral diarrhea virus 2	9582	Lactate dehydrogenase-elevating virus	1302	Lactate dehydrogenase-elevating virus	1465	Human papillomavirus type 16	1998	Bovine viral diarrhea virus 2
	Human papillomavirus type 16	518	Moloney murine sarcoma virus	286	Human papillomavirus type 16	600	Human papillomavirus type 16	470	Human papillomavirus type 16	588	Human papillomavirus type 16	638	Xenotropic murine leukemia virus	1514	Xenotropic murine leukemia virus	1550	Xenotropic murine leukemia virus	1810	Xenotropic murine leukemia virus	983	Xenotropic murine leukemia virus	1145	Xenotropic murine leukemia virus	1244	Bovine viral diarrhea virus 2	611	Lactate dehydrogenase-elevating virus	731	Bovine viral diarrhea virus 2	808	Bovine viral diarrhea virus 2	1526	Moloney murine sarcoma virus	1559	Moloney murine sarcoma virus	1751	Xenotropic murine leukemia virus	4100	Xenotropic murine leukemia virus	4975	Xenotropic murine leukemia virus	5133	Moloney murine sarcoma virus	1186	Moloney murine sarcoma virus	1399	Lactate dehydrogenase-elevating virus	1472	Moloney murine sarcoma virus
	Xenotropic murine leukemia virus	256	Xenotropic murine leukemia virus	277	Moloney murine sarcoma virus	411	UNKNOWN TAXON	293	AKT8 retrovirus	362	AKT8 retrovirus	388	Moloney murine sarcoma virus	1147	Moloney murine sarcoma virus	1291	Moloney murine sarcoma virus	1373	Moloney murine sarcoma virus	717	Moloney murine sarcoma virus	874	Moloney murine sarcoma virus	813	Human papillomavirus type 16	496	Human papillomavirus type 16	588	Human papillomavirus type 16	654	Moloney murine sarcoma virus	1448	Bovine viral diarrhea virus 2	1555	Bovine viral diarrhea virus 2	1680	Moloney murine sarcoma virus	2394	Moloney murine sarcoma virus	2759	Moloney murine sarcoma virus	3069	Bovine viral diarrhea virus 2	962	Bovine viral diarrhea virus 2	1128	Moloney murine sarcoma virus	1453	Xenotropic murine leukemia virus
	Moloney murine sarcoma virus	240	AKT8 retrovirus	213	Xenotropic murine leukemia virus	334	Xenotropic murine leukemia virus	256	UNKNOWN TAXON	351	UNKNOWN TAXON	361	UNKNOWN TAXON	717	UNKNOWN TAXON	806	UNKNOWN TAXON	826	Human papillomavirus type 16	660	Human papillomavirus type 16	694	Human papillomavirus type 16	694	Moloney murine sarcoma virus	465	Xenotropic murine leukemia virus	462	Moloney murine sarcoma virus	565	UNKNOWN TAXON	781	UNKNOWN TAXON	1019	UNKNOWN TAXON	1018	UNKNOWN TAXON	1803	UNKNOWN TAXON	2023	UNKNOWN TAXON	2176	Human papillomavirus type 16	786	Human papillomavirus type 16	856	Bovine viral diarrhea virus 2	1333	AKT8 retrovirus
	AKT8 retrovirus	191	UNKNOWN TAXON	173	AKT8 retrovirus	297	AKT8 retrovirus	235	Xenotropic murine leukemia virus	350	Xenotropic murine leukemia virus	339	Human papillomavirus type 16	536	AKT8 retrovirus	591	Human papillomavirus type 16	740	AKT8 retrovirus	408	UNKNOWN TAXON	565	AKT8 retrovirus	501	Xenotropic murine leukemia virus	397	Moloney murine sarcoma virus	448	Xenotropic murine leukemia virus	477	Human papillomavirus type 16	594	Human papillomavirus type 16	640	Human papillomavirus type 16	778	AKT8 retrovirus	1151	AKT8 retrovirus	1210	AKT8 retrovirus	1336	Xenotropic murine leukemia virus	657	Xenotropic murine leukemia virus	828	Xenotropic murine leukemia virus	871	UNKNOWN TAXON
	UNKNOWN TAXON	162	LNras*SN acutely transforming retrovirus	89	UNKNOWN TAXON	193	Murine AIDS virus-related provirus	213	Murine AIDS virus-related provirus	217	Murine AIDS virus-related provirus	331	AKT8 retrovirus	493	Human papillomavirus type 16	520	AKT8 retrovirus	611	UNKNOWN TAXON	401	AKT8 retrovirus	429	UNKNOWN TAXON	467	UNKNOWN TAXON	224	UNKNOWN TAXON	242	UNKNOWN TAXON	258	Murine leukemia virus SL3-2	364	Murine leukemia virus SL3-2	506	Murine leukemia virus SL3-2	394	Human papillomavirus type 16	758	Human papillomavirus type 16	814	Moloney murine leukemia virus	758	Murine leukemia virus SL3-2	344	Murine leukemia virus SL3-2	346	UNKNOWN TAXON	442	Human papillomavirus type 16
	Murine leukemia virus SL3-2	80	Abelson murine leukemia virus	69	Murine leukemia virus SL3-2	126	Moloney murine sarcoma virus	146	Moloney murine sarcoma virus	189	Moloney murine sarcoma virus	234	Murine leukemia virus SL3-2	347	Murine leukemia virus SL3-2	355	Murine leukemia virus SL3-2	382	Human endogenous retrovirus K	230	Murine leukemia virus SL3-2	246	Moloney murine leukemia virus	230	AKT8 retrovirus	198	AKT8 retrovirus	236	AKT8 retrovirus	228	AKT8 retrovirus	313	AKT8 retrovirus	367	AKT8 retrovirus	369	Moloney murine leukemia virus	624	Moloney murine leukemia virus	800	Human papillomavirus type 16	698	UNKNOWN TAXON	329	UNKNOWN TAXON	343	Murine leukemia virus SL3-2	363	Murine leukemia virus SL3-2
	Human endogenous retrovirus K	75	Murine leukemia virus SL3-2	62	Bovine viral diarrhea virus 1	71	Abelson murine leukemia virus	107	Human endogenous retrovirus K	173	Abelson murine leukemia virus	121	Moloney murine leukemia virus	322	Moloney murine leukemia virus	329	Moloney murine leukemia virus	256	Murine leukemia virus SL3-2	229	Moloney murine leukemia virus	222	Murine leukemia virus SL3-2	222	Mouse mammary tumor virus	156	Mouse mammary tumor virus	191	Mouse mammary tumor virus	225	Moloney murine leukemia virus	300	Moloney murine leukemia virus	335	Moloney murine leukemia virus	339	Murine AIDS virus-related provirus	535	Murine leukemia virus SL3-2	716	Murine AIDS virus-related provirus	695	AKT8 retrovirus	245	AKT8 retrovirus	227	AKT8 retrovirus	295	Murine AIDS virus-related provirus
	Bovine viral diarrhea virus 1	57	Moloney murine leukemia virus	57	Abelson murine leukemia virus	70	Murine leukemia virus SL3-2	84	Abelson murine leukemia virus	132	Murine leukemia virus SL3-2	112	Murine AIDS virus-related provirus	163	Murine AIDS virus-related provirus	219	Murine AIDS virus-related provirus	230	Moloney murine leukemia virus	148	Murine AIDS virus-related provirus	202	LNras*SN acutely transforming retrovirus	157	Murine leukemia virus SL3-2	128	Exogenous mouse mammary tumor virus	123	Murine leukemia virus SL3-2	189	Murine AIDS virus-related provirus	96	Murine AIDS virus-related provirus	141	Bovine viral diarrhea virus 1	161	Murine leukemia virus SL3-2	529	Murine AIDS virus-related provirus	591	Murine leukemia virus SL3-2	636	Bovine viral diarrhea virus 1	67	Bovine viral diarrhea virus 1	92	Bovine viral diarrhea virus 1	122	Moloney murine leukemia virus
	Feline leukemia virus	57	Murine AIDS virus-related provirus	53	Feline leukemia virus	65	Bovine viral diarrhea virus 1	77	Murine leukemia virus SL3-2	103	Bovine viral diarrhea virus 1	110	Abelson murine leukemia virus	101	Bovine viral diarrhea virus 1	122	Abelson murine leukemia virus	127	Murine AIDS virus-related provirus	115	Abelson murine leukemia virus	155	Human endogenous retrovirus K	147	Exogenous mouse mammary tumor virus	120	Endogenous mouse mammary tumor virus Mtv1	119	Exogenous mouse mammary tumor virus	151	Bovine viral diarrhea virus 1	94	Abelson murine leukemia virus	100	Murine AIDS virus-related provirus	160	Abelson murine leukemia virus	329	Abelson murine leukemia virus	383	Abelson murine leukemia virus	411	LNras*SN acutely transforming retrovirus	60	Human endogenous retrovirus K	85	Moloney murine leukemia virus	72	Bovine viral diarrhea virus 1
	Murine AIDS virus-related provirus	57	Feline leukemia virus	42	Murine AIDS virus-related provirus	65	Feline leukemia virus	71	Bovine viral diarrhea virus 1	101	Enterobacteria phage phiX174	93	Bovine viral diarrhea virus 1	91	Abelson murine leukemia virus	119	Bovine viral diarrhea virus 1	116	LNras*SN acutely transforming retrovirus	114	LNras*SN acutely transforming retrovirus	153	Bovine viral diarrhea virus 1	125	Endogenous mouse mammary tumor virus Mtv1	87	Murine leukemia virus SL3-2	119	Endogenous mouse mammary tumor virus Mtv1	112	LNras*SN acutely transforming retrovirus	67	Feline leukemia virus	90	LNras*SN acutely transforming retrovirus	136	Exogenous mouse mammary tumor virus	203	Human endogenous retrovirus K	365	Mouse mammary tumor virus	328	Murine AIDS virus-related provirus	50	Abelson murine leukemia virus	63	LNras*SN acutely transforming retrovirus	70	Abelson murine leukemia virus
	Abelson murine leukemia virus	54	Human endogenous retrovirus K	20	Enterobacteria phage phiX174	62	Moloney murine leukemia virus	58	Moloney murine leukemia virus	87	Feline leukemia virus	66	LNras*SN acutely transforming retrovirus	70	LNras*SN acutely transforming retrovirus	87	LNras*SN acutely transforming retrovirus	69	Abelson murine leukemia virus	96	Bovine viral diarrhea virus 1	80	Murine AIDS virus-related provirus	116	Murine AIDS virus-related provirus	73	Bovine viral diarrhea virus 1	105	Bovine viral diarrhea virus 1	86	Feline leukemia virus	64	LNras*SN acutely transforming retrovirus	89	Abelson murine leukemia virus	122	Bovine viral diarrhea virus 1	189	Mouse mammary tumor virus	296	Exogenous mouse mammary tumor virus	256	Moloney murine leukemia virus	41	LNras*SN acutely transforming retrovirus	63	Human endogenous retrovirus K	69	LNras*SN acutely transforming retrovirus
	LNras*SN acutely transforming retrovirus	44	MLV-related virus CFS	18	LNras*SN acutely transforming retrovirus	59	LNras*SN acutely transforming retrovirus	52	LNras*SN acutely transforming retrovirus	69	LNras*SN acutely transforming retrovirus	59	Feline leukemia virus	50	Human endogenous retrovirus K	53	XMRV	45	Bovine viral diarrhea virus 1	80	Feline leukemia virus	80	Abelson murine leukemia virus	114	Bovine viral diarrhea virus 1	67	Murine AIDS virus-related provirus	94	LNras*SN acutely transforming retrovirus	86	Abelson murine leukemia virus	60	Bovine viral diarrhea virus 1	71	Feline leukemia virus	108	Mouse mammary tumor virus	159	Exogenous mouse mammary tumor virus	227	Endogenous mouse mammary tumor virus Mtv1	233	Feline leukemia virus	39	Moloney murine leukemia virus	59	Murine AIDS virus-related provirus	60	Feline leukemia virus
	Moloney murine leukemia virus	28	Intracisternal A-type particle IAP	11	MLV-related virus CFS	32	Human endogenous retrovirus K	49	Feline leukemia virus	63	Moloney murine leukemia virus	50	MLV-related virus CFS	42	Feline leukemia virus	27	Feline leukemia virus	38	Feline leukemia virus	63	MLV-related virus CFS	43	Feline leukemia virus	103	Abelson murine leukemia virus	63	Moloney murine leukemia virus	90	Murine AIDS virus-related provirus	69	Bovine viral diarrhea virus-1 strain CP821	39	Bovine viral diarrhea virus-1 strain CP821	37	MLV-related virus CFS	45	Endogenous mouse mammary tumor virus Mtv1	158	Endogenous mouse mammary tumor virus Mtv1	224	Bovine viral diarrhea virus 1	176	Bovine viral diarrhea virus-1 strain CP821	36	Feline leukemia virus	53	Feline leukemia virus	54	Bovine viral diarrhea virus-1 strain CP821
	Bovine viral diarrhea virus-1 strain CP821	23	Friend spleen focus-forming virus	7	Bovine viral diarrhea virus-1 strain CP821	26	Bovine viral diarrhea virus-1 strain CP821	25	MLV-related virus CFS	48	MLV-related virus CFS	44	Bovine viral diarrhea virus-1 strain CP821	31	Endogenous mouse mammary tumor virus Mtv1	20	Bovine viral diarrhea virus-1 strain CP821	33	MLV-related virus CFS	59	Bovine viral diarrhea virus-1 strain CP821	20	MLV-related virus CFS	53	LNras*SN acutely transforming retrovirus	57	LNras*SN acutely transforming retrovirus	65	Abelson murine leukemia virus	64	MLV-related virus CFS	28	MLV-related virus CFS	35	Bovine viral diarrhea virus-1 strain CP821	41	MLV-related virus CFS	147	MLV-related virus CFS	186	MLV-related virus CFS	130	Abelson murine leukemia virus	26	Murine AIDS virus-related provirus	51	Bovine viral diarrhea virus-1 strain CP821	52	MLV-related virus CFS
	MLV-related virus CFS	20	Curionopolis virus	3	Friend spleen focus-forming virus	16	MLV-related virus CFS	19	Bovine viral diarrhea virus-1 strain CP821	31	Human endogenous retrovirus K	37	XMRV	29	Bovine viral diarrhea virus-1 strain CP821	19	Mouse mammary tumor virus	28	Bovine viral diarrhea virus-1 strain CP821	30	Enterobacteria phage phiX174	20	Bovine viral diarrhea virus-1 strain CP821	19	Feline leukemia virus	41	Abelson murine leukemia virus	54	Feline leukemia virus	59	Human endogenous retrovirus K	20	Human endogenous retrovirus K	20	Friend spleen focus-forming virus	15	LNras*SN acutely transforming retrovirus	81	Bovine viral diarrhea virus 1	176	Human endogenous retrovirus K	122	MLV-related virus CFS	4	Bovine viral diarrhea virus-1 strain CP821	39	Abelson murine leukemia virus	40	Mouse mammary tumor virus
	Intracisternal A-type particle IAP	6	Harvey murine sarcoma virus	3	Harvey murine sarcoma virus	16	Intracisternal A-type particle IAP	15	Friend spleen focus-forming virus	13	Bovine viral diarrhea virus-1 strain CP821	20	Human endogenous retrovirus K	18	MLV-related virus CFS	14	MLV-related virus CFS	24	Rous sarcoma virus	12	Human endogenous retrovirus K	8	Enterobacteria phage phiX174	18	Moloney murine leukemia virus	38	Feline leukemia virus	47	Bovine viral diarrhea virus-1 strain CP821	52	Friend spleen focus-forming virus	13	Friend spleen focus-forming virus	9	Harvey murine sarcoma virus	7	Feline leukemia virus	49	XMRV	70	Feline leukemia virus	82	Friend spleen focus-forming virus	3	MLV-related virus CFS	9	Mouse mammary tumor virus	6	Endogenous mouse mammary tumor virus Mtv1
	Harvey murine sarcoma virus	3	Lactate dehydrogenase-elevating virus	2	Human endogenous retrovirus K	9	Friend spleen focus-forming virus	12	XMRV	12	Friend spleen focus-forming virus	13	Curionopolis virus	8	Mouse mammary tumor virus	14	Human endogenous retrovirus K	20	Friend spleen focus-forming virus	7	Intracisternal A-type particle IAP	7	Friend spleen focus-forming virus	17	Bovine viral diarrhea virus-1 strain CP821	22	Bovine viral diarrhea virus-1 strain CP821	17	Moloney murine leukemia virus	43	XMRV	10	Harvey murine sarcoma virus	8	Human endogenous retrovirus K	7	XMRV	46	Feline leukemia virus	66	XMRV	66	Harvey murine sarcoma virus	2	Friend spleen focus-forming virus	5	MLV-related virus CFS	5	Exogenous mouse mammary tumor virus
					Moloney murine leukemia virus	9	XMRV	10	Enterobacteria phage phiX174	10	Curionopolis virus	7	Friend spleen focus-forming virus	8	XMRV	13	Intracisternal A-type particle IAP	19	Intracisternal A-type particle IAP	7	Friend spleen focus-forming virus	6	XMRV	14	Human mammary tumor virus	21	Human endogenous retrovirus K	17	MLV-related virus CFS	40	Intracisternal A-type particle IAP	4	XMRV	8	XMRV	4	Human endogenous retrovirus K	44	LNras*SN acutely transforming retrovirus	63	LNras*SN acutely transforming retrovirus	44	Intracisternal A-type particle IAP	2	Curionopolis virus	1	XMRV	4	XMRV
					Cytomegalovirus	2	Curionopolis virus	6	Curionopolis virus	8	Intracisternal A-type particle IAP	7	Mouse mammary tumor virus	6	Friend spleen focus-forming virus	9	Curionopolis virus	11	Human endogenous retrovirus	3	XMRV	6	Intracisternal A-type particle IAP	12	Human betaretrovirus	18	Human betaretrovirus	16	Human mammary tumor virus	38	Curionopolis virus	3	Intracisternal A-type particle IAP	7	Intracisternal A-type particle IAP	3	Intracisternal A-type particle IAP	21	Human mammary tumor virus	46	Itacaiunas virus	33	Human endogenous retrovirus	1			Friend spleen focus-forming virus	3	Friend spleen focus-forming virus
					Human endogenous retrovirus	1	Harvey murine sarcoma virus	5	Intracisternal A-type particle IAP	8	Harvey murine sarcoma virus	5	Harvey murine sarcoma virus	4	Curionopolis virus	7	Friend spleen focus-forming virus	7	Itacaiunas virus	2	Curionopolis virus	5	Lactate dehydrogenase-elevating virus	4	MLV-related virus CFS	17	Intracisternal A-type particle IAP	8	Human betaretrovirus	27	Harvey murine sarcoma virus	1	Curionopolis virus	3	Itacaiunas virus	3	Bovine viral diarrhea virus-1 strain CP821	19	Intracisternal A-type particle IAP	27	Intracisternal A-type particle IAP	31	XMRV	1			Curionopolis virus	2	Human mammary tumor virus
					Lactate dehydrogenase-elevating virus	1	Itacaiunas virus	4	Harvey murine sarcoma virus	1	XMRV	4	Intracisternal A-type particle IAP	3	Intracisternal A-type particle IAP	7	Harvey murine sarcoma virus	7	XMRV	2	Harvey murine sarcoma virus	5	Curionopolis virus	3	Friend spleen focus-forming virus	10	MLV-related virus CFS	8	Friend spleen focus-forming virus	14					Curionopolis virus	1	Friend spleen focus-forming virus	18	Friend spleen focus-forming virus	23	Friend spleen focus-forming virus	25					Intracisternal A-type particle IAP	2	Human endogenous retrovirus K
							Mouse mammary tumor virus	4	Itacaiunas virus	1	Human endogenous retrovirus	3	Lactate dehydrogenase-elevating virus	1	Harvey murine sarcoma virus	1	Itacaiunas virus	4			Human endogenous retrovirus	1	Harvey murine sarcoma virus	1	Human endogenous retrovirus K	8	Friend spleen focus-forming virus	4	Intracisternal A-type particle IAP	6					Human mammary tumor virus	1	Human mammary tumor virus	18	Bovine viral diarrhea virus-1 strain CP821	19	Curionopolis virus	19					Harvey murine sarcoma virus	1	Intracisternal A-type particle IAP
																	Rous sarcoma virus	4			Itacaiunas virus	1	Itacaiunas virus	1	Rous sarcoma virus	4	XMRV	3	Curionopolis virus	5							Itacaiunas virus	16	Curionopolis virus	14	Human mammary tumor virus	15					Human endogenous retrovirus	1	Harvey murine sarcoma virus
																	Lactate dehydrogenase-elevating virus	1							Intracisternal A-type particle IAP	2	Curionopolis virus	2	XMRV	4							Curionopolis virus	7	Itacaiunas virus	13	Lactate dehydrogenase-elevating virus	14							Curionopolis virus
																									Curionopolis virus	1	Human mammary tumor virus	2	Human endogenous retrovirus K	3							Human betaretrovirus	7	Human betaretrovirus	11	Bovine viral diarrhea virus-1 strain CP821	13
																									Harvey murine sarcoma virus	1	Itacaiunas virus	2	Harvey murine sarcoma virus	2							Harvey murine sarcoma virus	6	Harvey murine sarcoma virus	4	Human betaretrovirus	12
																									XMRV	1			Rous sarcoma virus	2							Human endogenous retrovirus	1	Lactate dehydrogenase-elevating virus	3	Human endogenous retrovirus	3
																													Itacaiunas virus	1											Harvey murine sarcoma virus	2
[truncated: 123 more columns]

## Sheet: Breast Control
Breast Cancer Control	Name	SRR1313084	Name	ERR1982237-38	Name	SRR1313087	Name	ERR1982239-40	Name	SRR1313063	Name	ERR1982241-42	Name	SRR1313071	Name	ERR1982247-48	Name	ERR1982243-44	Name	ERR1982245-46	Name	ERR1982249-50	Name	SRR1313077	Name	ERR1982267-68	Name	ERR1982269-70	Name	SRR1313074	Name	SRR1313075	Name	ERR1982251-52	Name	SRR1313086	Name	ERR1982253-54	Name	ERR1982255-56	Name	ERR1982257-58	Name	ERR1982259-60	Name	SRR1313088	Name	SRR1313069	Name
	Simian virus 40	262538	Enterobacteria phage phiX174	64170	Human endogenous retrovirus K	7693	Enterobacteria phage phiX174	82926	Human endogenous retrovirus	3228	Enterobacteria phage phiX174	87715	Human endogenous retrovirus K	9777	Enterobacteria phage phiX174	60337	Enterobacteria phage phiX174	69725	Enterobacteria phage phiX174	45439	Enterobacteria phage phiX174	64255	Human endogenous retrovirus	10486	Enterobacteria phage phiX174	62307	Enterobacteria phage phiX174	66261	Human endogenous retrovirus K	11104	Human endogenous retrovirus K	9139	Enterobacteria phage phiX174	90019	Human endogenous retrovirus K	17272	Enterobacteria phage phiX174	58992	Enterobacteria phage phiX174	68105	Enterobacteria phage phiX174	42140	Enterobacteria phage phiX174	42960	Human endogenous retrovirus	13553	Human endogenous retrovirus	11849	Enterobacteria phage phiX174
	Human immunodeficiency virus 1	11930	Human endogenous retrovirus K	1367	Human papillomavirus type 16	2040	Human endogenous retrovirus	1476	Human endogenous retrovirus K	3076	Human papillomavirus type 16	4136	Human endogenous retrovirus	6622	Human endogenous retrovirus	980	Human endogenous retrovirus	1137	Human endogenous retrovirus K	1826	Human papillomavirus type 16	1616	Human endogenous retrovirus K	10090	Human papillomavirus type 16	4730	Human papillomavirus type 16	4730	Human endogenous retrovirus	7101	Human papillomavirus type 16	2256	Human endogenous retrovirus K	2322	Human endogenous retrovirus	14353	Human endogenous retrovirus K	1272	Human papillomavirus type 16	1519	Human papillomavirus type 16	1970	Human endogenous retrovirus	1303	Human endogenous retrovirus K	13014	Human endogenous retrovirus K	11487	Human papillomavirus type 16
	Torque teno virus	4608	Human endogenous retrovirus	1296	LNras*SN acutely transforming retrovirus	1531	Human endogenous retrovirus K	1416	Human papillomavirus type 16	1248	Human endogenous retrovirus K	1862	Human papillomavirus type 16	4188	Human endogenous retrovirus K	873	Human endogenous retrovirus K	1025	Human endogenous retrovirus	1031	Human endogenous retrovirus K	1521	Human papillomavirus type 16	406	Human endogenous retrovirus K	2030	Human endogenous retrovirus K	3222	Human papillomavirus type 16	3406	Human endogenous retrovirus	1364	Human papillomavirus type 16	2285	Human papillomavirus type 16	2102	Human endogenous retrovirus	840	Human endogenous retrovirus	1068	Human endogenous retrovirus	1142	Human papillomavirus type 16	1268	Human papillomavirus type 16	2076	Human papillomavirus type 16	1302	Human endogenous retrovirus K
	Human herpesvirus 1	4202	LNras*SN acutely transforming retrovirus	562	Bovine viral diarrhea virus 1	1426	AKT8 retrovirus	826	Human immunodeficiency virus 1	566	Human endogenous retrovirus	1013	LNras*SN acutely transforming retrovirus	715	Bovine viral diarrhea virus-1 strain CP821	296	Human papillomavirus type 16	886	Human papillomavirus type 16	962	Human endogenous retrovirus	863	Enterobacteria phage phiX174	238	Human endogenous retrovirus	1453	Human endogenous retrovirus	1198	Bovine polyomavirus	398	Bovine viral diarrhea virus-1 strain CP821	738	Human endogenous retrovirus	1256	Enterobacteria phage phiX174	996	Bovine viral diarrhea virus-1 strain CP821	458	Human endogenous retrovirus K	895	Human endogenous retrovirus K	1098	Human endogenous retrovirus K	1267	Enterobacteria phage phiX174	745	Enterobacteria phage phiX174	455	Human endogenous retrovirus
	Human endogenous retrovirus K	3801	Bovine viral diarrhea virus 1	521	Enterobacteria phage phiX174	1033	Bovine viral diarrhea virus-1 strain CP821	648	Human herpesvirus 1	252	LNras*SN acutely transforming retrovirus	574	Enterobacteria phage phiX174	443	LNras*SN acutely transforming retrovirus	292	Bovine viral diarrhea virus-1 strain CP821	386	AKT8 retrovirus	498	AKT8 retrovirus	412	Bovine viral diarrhea virus-1 strain CP821	110	LNras*SN acutely transforming retrovirus	848	AKT8 retrovirus	521	Enterobacteria phage phiX174	306	LNras*SN acutely transforming retrovirus	649	AKT8 retrovirus	533	AKT8 retrovirus	592	AKT8 retrovirus	383	AKT8 retrovirus	435	AKT8 retrovirus	407	AKT8 retrovirus	262	Human immunodeficiency virus 1	639	Bovine viral diarrhea virus 1	156	Bovine viral diarrhea virus 2
	Simian-Human immunodeficiency virus	3113	Bovine viral diarrhea virus-1 strain CP821	285	Human immunodeficiency virus 1	498	LNras*SN acutely transforming retrovirus	227	Enterobacteria phage phiX174	224	Bovine viral diarrhea virus-1 strain CP821	513	Bovine viral diarrhea virus-1 strain CP821	260	AKT8 retrovirus	199	LNras*SN acutely transforming retrovirus	359	Bovine viral diarrhea virus-1 strain CP821	204	LNras*SN acutely transforming retrovirus	301	Bovine viral diarrhea virus 1	100	AKT8 retrovirus	341	Bovine viral diarrhea virus-1 strain CP821	480	Bovine viral diarrhea virus 1	253	Bovine viral diarrhea virus 1	618	Bovine viral diarrhea virus-1 strain CP821	249	Human immunodeficiency virus 1	425	Feline leukemia virus	235	Bovine viral diarrhea virus-1 strain CP821	252	Bovine viral diarrhea virus-1 strain CP821	235	Bovine viral diarrhea virus 1	252	Human herpesvirus 1	305	LNras*SN acutely transforming retrovirus	132	Bovine viral diarrhea virus 1
	LNras*SN acutely transforming retrovirus	2562	AKT8 retrovirus	244	Bovine viral diarrhea virus-1 strain CP821	358	Bovine viral diarrhea virus 1	219	Torque teno virus	216	AKT8 retrovirus	342	Feline leukemia virus	192	Bovine viral diarrhea virus 1	154	AKT8 retrovirus	217	Bovine viral diarrhea virus 1	61	Bovine viral diarrhea virus-1 strain CP821	283	Bovine viral diarrhea virus 2	12	Bovine viral diarrhea virus 1	338	Bovine viral diarrhea virus 1	312	Bovine viral diarrhea virus-1 strain CP821	238	Enterobacteria phage phiX174	293	Feline leukemia virus	152	Bovine viral diarrhea virus-1 strain CP821	220	LNras*SN acutely transforming retrovirus	188	Bovine viral diarrhea virus 1	242	Bovine viral diarrhea virus 1	146	Bovine viral diarrhea virus-1 strain CP821	218	Bovine viral diarrhea virus 1	244	Feline leukemia virus	93	AKT8 retrovirus
	Human papillomavirus type 16	1209	Feline leukemia virus	199	Feline leukemia virus	228	Feline leukemia virus	138	Bovine viral diarrhea virus-1 strain CP821	156	Bovine viral diarrhea virus 1	155	Bovine viral diarrhea virus 1	162	Human papillomavirus type 16	104	Bovine viral diarrhea virus 1	202	Feline leukemia virus	55	Bovine viral diarrhea virus 1	233	Feline leukemia virus	12	Bovine viral diarrhea virus-1 strain CP821	279	LNras*SN acutely transforming retrovirus	238	LNras*SN acutely transforming retrovirus	146	AKT8 retrovirus	186	Bovine viral diarrhea virus 1	144	Feline leukemia virus	135	Bovine viral diarrhea virus 1	169	Feline leukemia virus	54	LNras*SN acutely transforming retrovirus	84	Feline leukemia virus	67	Bovine viral diarrhea virus-1 strain CP821	209	Bovine viral diarrhea virus-1 strain CP821	77	LNras*SN acutely transforming retrovirus
	Equid herpesvirus 1	945	Avian sarcoma virus 16	24	Human herpesvirus 1	180	Human papillomavirus type 16	56	Simian-Human immunodeficiency virus	124	Feline leukemia virus	63	Bovine viral diarrhea virus 2	16	Feline leukemia virus	90	Feline leukemia virus	76	Rous sarcoma virus	48	Feline leukemia virus	185	Human immunodeficiency virus 1	4	Feline leukemia virus	253	Feline leukemia virus	139	Feline leukemia virus	75	Bovine viral diarrhea virus 2	61	LNras*SN acutely transforming retrovirus	108	Human herpesvirus 1	122	Rous sarcoma virus	30	Moloney murine sarcoma virus	28	Feline leukemia virus	81	Moloney murine sarcoma virus	6	Torque teno virus	165	Bovine viral diarrhea virus 2	22	Bovine viral diarrhea virus-1 strain CP821
	Enterobacteria phage M13	704	Moloney murine sarcoma virus	24	Human endogenous retrovirus	158	Bovine viral diarrhea virus 2	49	LNras*SN acutely transforming retrovirus	88	Rous sarcoma virus	40	Human herpesvirus 1	1	Moloney murine sarcoma virus	24	Moloney murine sarcoma virus	36	Moloney murine sarcoma virus	12	Moloney murine sarcoma virus	35	Human herpesvirus 1	2	Moloney murine sarcoma virus	18	Rous-associated virus type 1	13	Rous-associated virus type 1	24	Feline leukemia virus	29	Moloney murine sarcoma virus	26	Torque teno virus	91	Human immunodeficiency virus 1	3	Human immunodeficiency virus 1	4	Bovine viral diarrhea virus 2	35	Human herpesvirus 1	4	Simian-Human immunodeficiency virus	114			Feline leukemia virus
	Vaccinia virus	587	Human immunodeficiency virus 1	5	Torque teno virus	138	Moloney murine sarcoma virus	26	Bovine viral diarrhea virus 1	62	Human immunodeficiency virus 1	4			Rous sarcoma virus	22	Rous sarcoma virus	24	Human immunodeficiency virus 1	3	Human immunodeficiency virus 1	5			Rous-associated virus type 1	11	Moloney murine sarcoma virus	6	Bovine viral diarrhea virus 2	2	Human herpesvirus 1	14	Human immunodeficiency virus 1	8	Bovine viral diarrhea virus 1	85	Bovine viral diarrhea virus 2	2			Moloney murine sarcoma virus	19			Equid herpesvirus 1	72			Rous sarcoma virus
	Enterobacteria phage lambda	420	Bovine viral diarrhea virus 2	2	Simian-Human immunodeficiency virus	104	Human herpesvirus 1	3	Equid herpesvirus 1	58					Harvey murine sarcoma virus	13	Rous-associated virus type 1	8	Human herpesvirus 1	1					Human immunodeficiency virus 1	7	Human immunodeficiency virus 1	5	Human herpesvirus 1	2	Human immunodeficiency virus 1	1	Human herpesvirus 1	1	Bovine viral diarrhea virus 2	64					Human immunodeficiency virus 1	5			Feline leukemia virus	60			Moloney murine sarcoma virus
	Enterobacteria phage f1	363			Equid herpesvirus 1	39	Human immunodeficiency virus 1	3	Feline leukemia virus	48					Human immunodeficiency virus 1	4	Human immunodeficiency virus 1	3							Harvey murine sarcoma virus	5	Harvey murine sarcoma virus	4	Human immunodeficiency virus 1	2					Simian-Human immunodeficiency virus	57									Enterobacteria phage M13	40			Human immunodeficiency virus 1
	Enterobacteria phage phiX174	331			Enterobacteria phage M13	34			Enterobacteria phage M13	40							Bovine viral diarrhea virus 2	2							Human herpesvirus 1	3									LNras*SN acutely transforming retrovirus	55									Enterobacteria phage lambda	30			Harvey murine sarcoma virus
	Feline leukemia virus	271			Enterobacteria phage lambda	27			Enterobacteria phage f1	20							Human herpesvirus 1	1							Bovine viral diarrhea virus 2	2									Equid herpesvirus 1	25									Enterobacteria phage f1	21			Curionopolis virus
	Shigella phage SfX	223			Shigella phage SfX	25			Shigella phage SfX	18															Phage 16	2									Enterobacteria phage M13	22									Bovine viral diarrhea virus 2	18			Human herpesvirus 1
	Enterobacteria phage SfV	191			Enterobacteria phage f1	18			Bovine viral diarrhea virus 2	16																									Enterobacteria phage lambda	20									Shigella phage SfX	8			Phage 16
	Bovine viral diarrhea virus 1	159			Bovine viral diarrhea virus 2	16			Enterobacteria phage lambda	12																									Enterobacteria phage f1	15
	Bovine viral diarrhea virus-1 strain CP821	145			Shigella phage Sf6	6																													Shigella phage SfX	10
	Phage TP	61			uncultured phage	1																													Shigella phage Sf6	4
	Bovine viral diarrhea virus 2	59
	Phage 21	38
	Enterobacteria phage PA-2	34
	Enterobacteria phage phi80	22
	Shigella phage Sf6	22
	uncultured phage	18
	Human endogenous retrovirus	1
[truncated: 67 more columns]

## Sheet: Glioblastoma
Glioblastoma PDX	Name	SRR4427234	Name	SRR4427235	Name	SRR4427236	Name	SRR4427237	Name	SRR4427238
	Murine leukemia virus	402428	Murine leukemia virus	656034	Murine leukemia virus	531556	Murine leukemia virus	116588	Murine leukemia virus	97921
	AKR (endogenous) murine leukemia virus	252163	AKR (endogenous) murine leukemia virus	441157	AKR (endogenous) murine leukemia virus	333600	AKR (endogenous) murine leukemia virus	81221	AKR (endogenous) murine leukemia virus	66384
	Xenotropic murine leukemia virus	88696	Xenotropic murine leukemia virus	139758	Xenotropic murine leukemia virus	117464	Xenotropic murine leukemia virus	25751	Xenotropic murine leukemia virus	21171
	UNKNOWN TAXON	39482	Murine AIDS virus-related provirus	64575	UNKNOWN TAXON	53422	UNKNOWN TAXON	11483	UNKNOWN TAXON	9655
	Murine AIDS virus-related provirus	37474	UNKNOWN TAXON	63057	Murine AIDS virus-related provirus	49724	Murine AIDS virus-related provirus	10534	Murine AIDS virus-related provirus	8631
	XMRV	23702	XMRV	33937	XMRV	32365	XMRV	6488	XMRV	5421
	Moloney murine leukemia virus	12700	Moloney murine leukemia virus	24534	Moloney murine leukemia virus	15836	Human immunodeficiency virus 1	3452	Human immunodeficiency virus 1	4087
	Murine leukemia virus SL3-2	5565	Murine leukemia virus SL3-2	8577	Murine leukemia virus SL3-2	7693	Moloney murine leukemia virus	2033	Moloney murine leukemia virus	3571
	Human immunodeficiency virus 1	4336	AKT8 retrovirus	6143	AKT8 retrovirus	4571	Human herpesvirus 1	1898	Human herpesvirus 1	2281
	AKT8 retrovirus	3458	Human immunodeficiency virus 1	4082	Human immunodeficiency virus 1	3530	Torque teno virus	1663	Torque teno virus	1972
	Moloney murine sarcoma virus	2494	Moloney murine sarcoma virus	3674	Enterobacteria phage phiX174	3384	Murine leukemia virus SL3-2	1463	Human papillomavirus type 16	1432
	Human herpesvirus 1	2317	Human herpesvirus 1	2208	Moloney murine sarcoma virus	3291	AKT8 retrovirus	1324	Murine leukemia virus SL3-2	1236
	Torque teno virus	2018	Torque teno virus	1951	Human herpesvirus 1	1935	Moloney murine sarcoma virus	726	AKT8 retrovirus	1030
	Human papillomavirus type 16	1952	Human papillomavirus type 16	1598	Torque teno virus	1671	Equid herpesvirus 1	548	Moloney murine sarcoma virus	561
	Bovine viral diarrhea virus 1	475	Friend spleen focus-forming virus	480	Human papillomavirus type 16	1592	LNras*SN acutely transforming retrovirus	363	LNras*SN acutely transforming retrovirus	271
	LNras*SN acutely transforming retrovirus	380	LNras*SN acutely transforming retrovirus	401	Bovine viral diarrhea virus 1	472	Bovine viral diarrhea virus 1	324	Bovine viral diarrhea virus 1	227
	Friend spleen focus-forming virus	308	Bovine viral diarrhea virus 1	338	Friend spleen focus-forming virus	402	Human papillomavirus type 16	208	Bovine viral diarrhea virus-1 strain CP821	88
	Bovine viral diarrhea virus-1 strain CP821	155	Equid herpesvirus 1	183	LNras*SN acutely transforming retrovirus	360	Enterobacteria phage phiX174	121	Human coxsackievirus B3	73
	Abelson murine leukemia virus	116	Bovine viral diarrhea virus 2	182	Equid herpesvirus 1	354	Bovine viral diarrhea virus-1 strain CP821	112	Abelson murine leukemia virus	60
	Bovine viral diarrhea virus 2	108	Abelson murine leukemia virus	148	Bovine viral diarrhea virus 2	324	Friend spleen focus-forming virus	77	Friend spleen focus-forming virus	56
	Enterobacteria phage phiX174	86	Bovine viral diarrhea virus-1 strain CP821	143	Bovine viral diarrhea virus-1 strain CP821	136	Human coxsackievirus B3	70	Human endogenous retrovirus K	41
	Feline leukemia virus	53	Human endogenous retrovirus K	73	Abelson murine leukemia virus	108	Human endogenous retrovirus K	48	Feline leukemia virus	40
	Human coxsackievirus B3	48	Feline leukemia virus	46	Feline leukemia virus	65	Feline leukemia virus	44	Enterobacteria phage phiX174	28
	Human endogenous retrovirus K	43	Human coxsackievirus B3	25	Human endogenous retrovirus	55	Shigella phage SfX	5	Shigella phage SfX	5
	Rous-associated virus type 1	6	MLV-related virus CFS	19	Human endogenous retrovirus K	44	Enterobacteria phage lambda	4	Harvey murine sarcoma virus	2
	Enterobacteria phage lambda	4	Intracisternal A-type particle IAP	15	Human coxsackievirus B3	38	Harvey murine sarcoma virus	1
	Intracisternal A-type particle IAP	4	Harvey murine sarcoma virus	1	Intracisternal A-type particle IAP	9
	Tobacco mild green mosaic virus	3			Shigella phage SfX	8
					Enterobacteria phage lambda	2
					MLV-related virus CFS	1

## Sheet: Glioblastoma Control
Glioblastoma Control	Name	SRR3356059-SRR3356062	Name	SRR3356063-SRR3356064	Name	SRR4343486	Name	SRR5289362	Name	SRR6371761	Name	SRR6371762	Name	SRR6371763	Name	SRR3356071-SRR3356074	Name	SRR3356075-SRR3356078	Name	SRR4241104	Name	SRR4241106	Name	SRR4241110	Name	SRR5635314	Name	SRR5635315	Name	SRR5635317	Name	SRR2874501	Name	SRR2874502	Name	SRR2874503	Name	SRR2874504
	Enterobacteria phage phiX174	442114	Enterobacteria phage phiX174	290382	Encephalomyocarditis virus	344714	Human papillomavirus type 16	5356	Enterobacteria phage phiX174	155082	Enterobacteria phage phiX174	141217	Enterobacteria phage phiX174	136726	Enterobacteria phage phiX174	351050	Enterobacteria phage phiX174	305058	Enterobacteria phage phiX174	3880533	Enterobacteria phage phiX174	7753472	Enterobacteria phage phiX174	8876640	Enterobacteria phage phiX174	196185	Enterobacteria phage phiX174	65833	Enterobacteria phage phiX174	135881	Murine leukemia virus	825547	Murine leukemia virus	881257	Murine leukemia virus	595646	Murine leukemia virus	42508
	Human endogenous retrovirus K	1078	Human papillomavirus type 16	867	Human papillomavirus type 16	14084	Bovine viral diarrhea virus 1	952	Human papillomavirus type 16	14146	Human papillomavirus type 16	11647	Human papillomavirus type 16	13827	Human immunodeficiency virus 1	777	Avian myeloblastosis virus	1212	Human papillomavirus type 16	3212	Human papillomavirus type 16	6462	Human papillomavirus type 16	5762	Human papillomavirus type 16	930	Human papillomavirus type 16	2992	Human endogenous retrovirus K	1938	Xenotropic murine leukemia virus	299556	Xenotropic murine leukemia virus	325056	Xenotropic murine leukemia virus	235800	Human immunodeficiency virus 1	18300
	Avian myeloblastosis virus	912	Human endogenous retrovirus K	820	Human immunodeficiency virus 1	7555	Human endogenous retrovirus K	458	Murine leukemia virus	3333	Bovine viral diarrhea virus 1	2845	Bovine viral diarrhea virus 1	7321	Human endogenous retrovirus K	745	Avian leukosis virus	1107	Human endogenous retrovirus K	3202	Human endogenous retrovirus K	2981	Human endogenous retrovirus K	4005	Bovine viral diarrhea virus 1	325	Human endogenous retrovirus K	1938	Human papillomavirus type 16	1632	UNKNOWN TAXON	235547	UNKNOWN TAXON	245954	UNKNOWN TAXON	188420	Xenotropic murine leukemia virus	15814
	Avian leukosis virus	841	Avian myeloblastosis virus	780	Torque teno virus	5605	Bovine viral diarrhea virus-1 strain CP821	418	Bovine viral diarrhea virus 1	3325	Murine leukemia virus	2786	Murine leukemia virus	1986	Avian leukosis virus	734	Human endogenous retrovirus K	801	Human immunodeficiency virus 1	1691	Human immunodeficiency virus 1	1746	Human immunodeficiency virus 1	1793	Human endogenous retrovirus K	274	Porcine parvovirus	592	Bovine viral diarrhea virus 1	1252	Murine AIDS virus-related provirus	227440	Murine AIDS virus-related provirus	226654	Murine AIDS virus-related provirus	173630	UNKNOWN TAXON	12411
	Human immunodeficiency virus 1	766	Human immunodeficiency virus 1	765	Human herpesvirus 1	3842	AKT8 retrovirus	384	LNras*SN acutely transforming retrovirus	2018	LNras*SN acutely transforming retrovirus	1726	AKT8 retrovirus	1794	Avian myeloblastosis virus	722	LNras*SN acutely transforming retrovirus	786	Human herpesvirus 1	877	Human herpesvirus 1	946	Human herpesvirus 1	961	Bovine viral diarrhea virus-1 strain CP821	240	Bovine viral diarrhea virus 1	344	Bovine viral diarrhea virus-1 strain CP821	127	Moloney murine leukemia virus	168006	Moloney murine leukemia virus	169208	Moloney murine leukemia virus	125801	Murine AIDS virus-related provirus	10863
	Human papillomavirus type 16	724	Avian leukosis virus	737	LNras*SN acutely transforming retrovirus	1958	LNras*SN acutely transforming retrovirus	306	AKT8 retrovirus	1400	AKT8 retrovirus	1128	LNras*SN acutely transforming retrovirus	961	LNras*SN acutely transforming retrovirus	580	Human immunodeficiency virus 1	769	Human endogenous retrovirus	870	Torque teno virus	825	Human endogenous retrovirus HML6	957	AKT8 retrovirus	208	Bovine viral diarrhea virus-1 strain CP821	193	Bovine viral diarrhea virus 2	112	LNras*SN acutely transforming retrovirus	92213	LNras*SN acutely transforming retrovirus	103550	LNras*SN acutely transforming retrovirus	68480	Moloney murine leukemia virus	9047
	Human endogenous retrovirus	681	LNras*SN acutely transforming retrovirus	686	Equid herpesvirus 1	1382	Abelson murine leukemia virus	125	AKR (endogenous) murine leukemia virus	1289	AKR (endogenous) murine leukemia virus	1086	AKR (endogenous) murine leukemia virus	823	Human endogenous retrovirus	559	Avian myeloblastosis-associated virus type 2	661	Torque teno virus	783	Bovine viral diarrhea virus 1	702	Human endogenous retrovirus	877	Rous sarcoma virus	66	Bovine viral diarrhea virus 2	157	Simian-Human immunodeficiency virus	64	AKR (endogenous) murine leukemia virus	83088	AKR (endogenous) murine leukemia virus	76110	Abelson murine leukemia virus	48902	Human herpesvirus 1	8015
	LNras*SN acutely transforming retrovirus	540	Human endogenous retrovirus	572	Enterobacteria phage M13	1137	Feline leukemia virus	79	Abelson murine leukemia virus	1129	Abelson murine leukemia virus	959	Abelson murine leukemia virus	807	Avian myeloblastosis-associated virus type 2	468	Murine leukemia virus	614	AKT8 retrovirus	469	AKT8 retrovirus	638	Torque teno virus	857	Abelson murine leukemia virus	54	Simian-Human immunodeficiency virus	83	AKT8 retrovirus	62	Abelson murine leukemia virus	69253	Abelson murine leukemia virus	75627	AKR (endogenous) murine leukemia virus	48814	LNras*SN acutely transforming retrovirus	7399
	Avian myeloblastosis-associated virus type 2	509	Avian myeloblastosis-associated virus type 2	442	Bovine viral diarrhea virus 1	909	Moloney murine sarcoma virus	16	Bovine viral diarrhea virus-1 strain CP821	622	Bovine viral diarrhea virus-1 strain CP821	585	Bovine viral diarrhea virus-1 strain CP821	760	Avian myeloblastosis-associated virus 1/2	399	Avian myeloblastosis-associated virus 1/2	596	Bovine viral diarrhea virus 1	462	LNras*SN acutely transforming retrovirus	605	AKT8 retrovirus	766	LNras*SN acutely transforming retrovirus	36	Human immunodeficiency virus 1	76	Human immunodeficiency virus 1	34	XMRV	57137	XMRV	68940	XMRV	44341	Torque teno virus	7174
	Avian myeloblastosis-associated virus 1/2	451	Avian myeloblastosis-associated virus 1/2	410	Human endogenous retrovirus K	711	Harvey murine sarcoma virus	12	Feline leukemia virus	572	Feline leukemia virus	436	Murine leukemia virus SL3-2	187	Human herpesvirus 1	352	Rous sarcoma virus	559	LNras*SN acutely transforming retrovirus	438	Human endogenous retrovirus	550	LNras*SN acutely transforming retrovirus	492	Simian-Human immunodeficiency virus	33	AKT8 retrovirus	75	Human herpesvirus 1	31	Human immunodeficiency virus 1	55306	Human immunodeficiency virus 1	61299	Human immunodeficiency virus 1	43730	Human papillomavirus type 16	5940
	Human herpesvirus 1	416	Rous sarcoma virus	379	Feline leukemia virus	429	Human herpesvirus 1	5	Xenotropic murine leukemia virus	513	Murine AIDS virus-related provirus	420	Xenotropic murine leukemia virus	178	Rous sarcoma virus	334	Human endogenous retrovirus	528	Feline leukemia virus	232	Feline leukemia virus	463	Bovine viral diarrhea virus 1	467	Porcine epidemic diarrhea virus	30	Human herpesvirus 1	49	Porcine epidemic diarrhea virus	30	Recombinant M-MuLV/RaLV retrovirus	32608	Recombinant M-MuLV/RaLV retrovirus	35593	Recombinant M-MuLV/RaLV retrovirus	23542	Abelson murine leukemia virus	4434
	Rous sarcoma virus	414	Murine leukemia virus	351	AKT8 retrovirus	421	Human endogenous retrovirus	1	Murine AIDS virus-related provirus	479	Xenotropic murine leukemia virus	344	Feline leukemia virus	156	Bovine viral diarrhea virus 1	321	Bovine viral diarrhea virus 1	324	Bovine viral diarrhea virus-1 strain CP821	152	Bovine viral diarrhea virus-1 strain CP821	319	Feline leukemia virus	448	Human immunodeficiency virus 1	25	Human endogenous retrovirus	47	Rous sarcoma virus	30	Murine leukemia virus SL3-2	13822	Murine leukemia virus SL3-2	14961	Murine leukemia virus SL3-2	9883	AKR (endogenous) murine leukemia virus	3182
	Torque teno virus	340	Human herpesvirus 1	348	Abelson murine leukemia virus	259			UNKNOWN TAXON	381	TAXON	303	Moloney murine sarcoma virus	134	Torque teno virus	295	Human herpesvirus 1	322	XMRV	32	Autographa californica nucleopolyhedrovirus	22	Bovine viral diarrhea virus-1 strain CP821	289	Human herpesvirus 1	21	Abelson murine leukemia virus	19	Human endogenous retrovirus	29	Moloney murine sarcoma virus	12097	Moloney murine sarcoma virus	12885	Moloney murine sarcoma virus	9046	XMRV	2921
	Bovine viral diarrhea virus 1	223	Torque teno virus	300	Enterobacteria phage f1	215			Murine leukemia virus SL3-2	328	Murine leukemia virus SL3-2	289	Murine AIDS virus-related provirus	132	Murine leukemia virus	294	Moloney murine leukemia virus	316	Bovine viral diarrhea virus 2	23	Equid herpesvirus 1	22	Abelson murine leukemia virus	287	Bovine viral diarrhea virus 2	16	Equid herpesvirus 1	19	LNras*SN acutely transforming retrovirus	23	AKT8 retrovirus	9640	AKT8 retrovirus	9550	AKT8 retrovirus	8061	AKT8 retrovirus	818
	Rous sarcoma virus - Schmidt-Ruppin B	208	Bovine viral diarrhea virus 1	222	Bovine viral diarrhea virus-1 strain CP821	181			Moloney murine leukemia virus	171	XMRV	177	UNKNOWN TAXON	117	Rous sarcoma virus - Schmidt-Ruppin B	183	Rous sarcoma virus - Prague C	290	Equid herpesvirus 1	23	Human coxsackievirus B3	6	Bovine viral diarrhea virus 2	36	Equid herpesvirus 1	8	Rous sarcoma virus	15	Equid herpesvirus 1	17	HoMuLV murine leukemia virus	5232	HoMuLV murine leukemia virus	4912	Human papillomavirus type 16	6752	Murine leukemia virus SL3-2	667
	Rous sarcoma virus - Prague C	200	Bovine viral diarrhea virus-1 strain CP821	216	Cytomegalovirus	29			XMRV	96	Human endogenous retrovirus K	100	XMRV	80	Rous sarcoma virus - Prague C	179	Torque teno virus	284	Enterobacteria phage M13	9	Enterobacteria phage M13	3	Equid herpesvirus 1	21	Phage TP	6	LNras*SN acutely transforming retrovirus	14	Porcine endogenous retrovirus C/A	17	Human papillomavirus type 16	4736	Human papillomavirus type 16	4160	HoMuLV murine leukemia virus	3775	Bovine viral diarrhea virus 1	635
	Bovine viral diarrhea virus-1 strain CP821	190	Rous sarcoma virus - Schmidt-Ruppin B	205	Human endogenous retrovirus HML6	23			Bovine viral diarrhea virus 2	84	Moloney murine leukemia virus	99	Bovine viral diarrhea virus 2	78	Bovine viral diarrhea virus-1 strain CP821	158	Rous sarcoma virus - Schmidt-Ruppin B	276	Human coxsackievirus B3	8	Enterobacteria phage lambda	2	Autographa californica nucleopolyhedrovirus	18	Enterobacteria phage M13	5	Enterobacteria phage M13	12	Enterobacteria phage M13	13	Human herpesvirus 1	3144	Human herpesvirus 1	3036	Human herpesvirus 1	3724	Bovine viral diarrhea virus-1 strain CP821	397
	Feline leukemia virus	92	Moloney murine leukemia virus	185	Bovine viral diarrhea virus 2	15			Friend spleen focus-forming virus	77	Friend spleen focus-forming virus	90	Friend spleen focus-forming virus	54	Moloney murine leukemia virus	151	Abelson murine leukemia virus	196	Enterobacteria phage f1	4	Intracisternal A-type particle IAP	2	Intracisternal A-type particle IAP	6	Feline leukemia virus	4	Feline leukemia virus	8	Feline leukemia virus	8	Torque teno virus	2771	Torque teno virus	2740	Torque teno virus	3511	Human endogenous retrovirus K	254
	AKT8 retrovirus	82	Rous sarcoma virus - Prague C	178	Autographa californica nucleopolyhedrovirus	14			Moloney murine sarcoma virus	62	MLV-related virus CFS	69	Moloney murine leukemia virus	49	AKT8 retrovirus	132	Bovine viral diarrhea virus-1 strain CP821	195	Enterobacteria phage lambda	3	MLV-related virus CFS	2	Enterobacteria phage M13	4	Porcine endogenous retrovirus C	4	Phage TP	6	Cytomegalovirus	1	Friend spleen focus-forming virus	945	Friend spleen focus-forming virus	1165	Bovine viral diarrhea virus 1	945	HoMuLV murine leukemia virus	211
	Murine leukemia virus	57	Abelson murine leukemia virus	107	Galleria mellonella MNPV	14			MLV-related virus CFS	54	Moloney murine sarcoma virus	60	Human endogenous retrovirus K	43	Abelson murine leukemia virus	87	AKT8 retrovirus	119	MLV-related virus CFS	2	Enterobacteria phage f1	1	Enterobacteria phage f1	2	Human endogenous retrovirus	1	Enterobacteria phage f1	2			Bovine viral diarrhea virus 1	658	Bovine viral diarrhea virus 2	642	Friend spleen focus-forming virus	737	Equid herpesvirus 1	166
	Avian sarcoma virus PR2257/16	48	AKT8 retrovirus	80					Human endogenous retrovirus K	36	Bovine viral diarrhea virus 2	58	Human immunodeficiency virus 1	29	Feline leukemia virus	79	Feline leukemia virus	80													MLV-related virus CFS	437	Bovine viral diarrhea virus 1	581	Bovine viral diarrhea virus-1 strain CP821	429	Human endogenous retrovirus	88
	Avian myeloblastosis-associated virus	43	Rous-associated virus type 1	63					Human immunodeficiency virus 1	19	Human immunodeficiency virus 1	17	MLV-related virus CFS	29	Avian sarcoma virus PR2257/16	38	Avian sarcoma virus PR2257/16	73													Bovine viral diarrhea virus 2	390	MLV-related virus CFS	447	MLV-related virus CFS	354	Feline leukemia virus	79
	Rous-associated virus type 1	41	Feline leukemia virus	60					Human herpesvirus 1	18	Human herpesvirus 1	16	Human herpesvirus 1	19	Avian myeloblastosis-associated virus	34	Moloney murine sarcoma virus	67													Human endogenous retrovirus K	348	Bovine viral diarrhea virus-1 strain CP821	283	Human endogenous retrovirus K	206	Friend spleen focus-forming virus	53
	Abelson murine leukemia virus	40	Avian sarcoma virus PR2257/16	47					HoMuLV murine leukemia virus	6	HoMuLV murine leukemia virus	12	Harvey murine sarcoma virus	14	Rous-associated virus type 1	28	Rous-associated virus type 1	66													Bovine viral diarrhea virus-1 strain CP821	293	Human endogenous retrovirus K	282	Feline leukemia virus	202	MLV-related virus CFS	27
	Moloney murine leukemia virus	15	Avian myeloblastosis-associated virus	37					Harvey murine sarcoma virus	3	Rous-associated virus type 1	8	Simian virus 40	13	Moloney murine sarcoma virus	27	Avian myeloblastosis-associated virus	52													Feline leukemia virus	249	Feline leukemia virus	245	Equid herpesvirus 1	83	Human coxsackievirus B3	19
	Avian leukosis virus HPRS103	3	Moloney murine sarcoma virus	20					Enterobacteria phage f1	1	Harvey murine sarcoma virus	5	Encephalomyocarditis virus	8	Avian leukosis virus HPRS103	12	Fujinami sarcoma virus	37													Equid herpesvirus 1	85	Human coxsackievirus B3	17	Human endogenous retrovirus	80	Enterobacteria phage lambda	2
	Harvey murine sarcoma virus	3	Avian leukosis virus HPRS103	12					Enterobacteria phage M13	1	Enterobacteria phage M13	1	Rous-associated virus type 1	6	Bovine viral diarrhea virus 2	6	Avian leukosis virus HPRS103	15													Intracisternal A-type particle IAP	23	Enterobacteria phage lambda	4	Enterobacteria phage lambda	22
	Human herpesvirus 5	1	Hepatitis delta virus	1							Human endogenous retrovirus	1	Enterobacteria phage M13	2			Hepatitis delta virus	2													Human endogenous retrovirus	6	Harvey murine sarcoma virus	2	Shigella phage SfX	11
													Human endogenous retrovirus	1																	Enterobacteria phage lambda	4	Intracisternal A-type particle IAP	2	Human coxsackievirus B3	8
																															Mouse mammary tumor virus	4	Human endogenous retrovirus	1	uncultured phage	4
																															Human coxsackievirus B3	3
																															Curionopolis virus	1

## Sheet: lung cancer 
Lung cancer PDX	Name	ERR1084776	Name	ERR1084777	Name	ERR1084778	Name	ERR1084779	Name	ERR1084780	Name	ERR1084784	Name	ERR1084785	Name	ERR1084786	Name	ERR1084787	Name	ERR1084788	Name	ERR1084789	Name	ERR1084790	Name	ERR1084791	Name	ERR1084792	Name	ERR1084793	Name	ERR1084794	Name	ERR1084795	Name	ERR1084796	Name	ERR1084797	Name	ERR1084815	Name	ERR1084816	Name	ERR1084817	Name	ERR1084818	Name	ERR1084819	Name
	Murine leukemia virus	164032	Murine leukemia virus	119679	Bovine viral diarrhea virus 2	25750	Murine leukemia virus	13800710	Murine leukemia virus	1953423	Murine leukemia virus	171147	Murine leukemia virus	109294	Murine leukemia virus	77226	Murine leukemia virus	432854	Human papillomavirus type 16	442280	Murine leukemia virus	249915	Murine leukemia virus	109883	Murine leukemia virus	146824	Murine leukemia virus	236256	Murine leukemia virus	461867	Murine leukemia virus	127344	Murine leukemia virus	222666	Murine leukemia virus	196408	Murine leukemia virus	560334	Bovine viral diarrhea virus 2	82672	Human herpesvirus 4	1235856	Bovine viral diarrhea virus 2	104157	Murine leukemia virus	126970	Murine leukemia virus	181572	Human herpesvirus 4
	AKR (endogenous) murine leukemia virus	117339	AKR (endogenous) murine leukemia virus	93800	Human papillomavirus type 16	24728	AKR (endogenous) murine leukemia virus	7034680	AKR (endogenous) murine leukemia virus	812598	AKR (endogenous) murine leukemia virus	125651	AKR (endogenous) murine leukemia virus	83320	Bovine viral diarrhea virus 2	66576	AKR (endogenous) murine leukemia virus	335479	Murine leukemia virus	400427	Bovine viral diarrhea virus 2	190515	AKR (endogenous) murine leukemia virus	84641	AKR (endogenous) murine leukemia virus	111931	AKR (endogenous) murine leukemia virus	180311	AKR (endogenous) murine leukemia virus	359812	AKR (endogenous) murine leukemia virus	97471	AKR (endogenous) murine leukemia virus	173769	AKR (endogenous) murine leukemia virus	150384	AKR (endogenous) murine leukemia virus	424146	Murine leukemia virus	22796	Human herpesvirus 4 type 2	620061	Murine leukemia virus	77620	AKR (endogenous) murine leukemia virus	91188	AKR (endogenous) murine leukemia virus	133619	Bovine viral diarrhea virus 2
	Bovine viral diarrhea virus 2	16145	Bovine viral diarrhea virus 2	43513	Murine leukemia virus	3636	Murine leukemia virus SL3-2	1560552	Xenotropic murine leukemia virus	466940	Bovine viral diarrhea virus 2	113418	Lactate dehydrogenase-elevating virus	40366	AKR (endogenous) murine leukemia virus	54922	Bovine viral diarrhea virus 2	58699	AKR (endogenous) murine leukemia virus	324966	AKR (endogenous) murine leukemia virus	166182	Bovine viral diarrhea virus 2	32726	Bovine viral diarrhea virus 2	51271	Bovine viral diarrhea virus 2	40156	Bovine viral diarrhea virus 2	89487	Bovine viral diarrhea virus 2	82731	Bovine viral diarrhea virus 2	92923	Bovine viral diarrhea virus 2	70392	Bovine viral diarrhea virus 2	135142	AKR (endogenous) murine leukemia virus	13134	Bovine viral diarrhea virus 2	348358	AKR (endogenous) murine leukemia virus	59138	Bovine viral diarrhea virus 2	51731	Bovine viral diarrhea virus 2	94616	Human herpesvirus 4 type 2
	Human papillomavirus type 16	9582	Human papillomavirus type 16	20176	AKT8 retrovirus	1690	Xenotropic murine leukemia virus	1250017	UNKNOWN TAXON	326213	Lactate dehydrogenase-elevating virus	32203	Bovine viral diarrhea virus 2	21822	Human papillomavirus type 16	15408	Human papillomavirus type 16	23727	Human papillomavirus	41140	Human papillomavirus type 16	14734	Human papillomavirus type 16	21274	Human papillomavirus type 16	20332	Human papillomavirus type 16	10664	Lactate dehydrogenase-elevating virus	52753	Human papillomavirus type 16	15054	Human papillomavirus type 16	19742	Lactate dehydrogenase-elevating virus	8729	Moloney murine sarcoma virus	20502	Human papillomavirus type 16	10106	Murine leukemia virus	15157	Human papillomavirus type 16	28066	Human papillomavirus type 16	33874	Human papillomavirus type 16	7378	Murine leukemia virus
	Moloney murine sarcoma virus	6057	Moloney murine sarcoma virus	5777	UNKNOWN TAXON	1047	UNKNOWN TAXON	936670	Murine AIDS virus-related provirus	318895	Human papillomavirus type 16	22800	Human papillomavirus type 16	20828	Human endogenous retrovirus K	8174	Moloney murine sarcoma virus	15541	Bovine viral diarrhea virus 2	35872	Moloney murine sarcoma virus	9390	Moloney murine sarcoma virus	5081	Moloney murine sarcoma virus	7014	Moloney murine sarcoma virus	8695	Human papillomavirus type 16	31450	Moloney murine sarcoma virus	5102	Xenotropic murine leukemia virus	8311	Human papillomavirus type 16	8262	Xenotropic murine leukemia virus	18655	AKT8 retrovirus	4023	AKT8 retrovirus	9050	AKT8 retrovirus	4807	Moloney murine sarcoma virus	4341	Moloney murine sarcoma virus	6916	AKT8 retrovirus
	Xenotropic murine leukemia virus	4231	Xenotropic murine leukemia virus	5032	Murine AIDS virus-related provirus	890	Moloney murine leukemia virus	676783	Moloney murine leukemia virus	109175	Moloney murine sarcoma virus	7674	Human endogenous retrovirus K	4743	AKT8 retrovirus	2730	Murine leukemia virus SL3-2	13260	UNKNOWN TAXON	20574	AKT8 retrovirus	9001	Human endogenous retrovirus K	4158	Xenotropic murine leukemia virus	5029	Xenotropic murine leukemia virus	8415	Moloney murine sarcoma virus	19921	Xenotropic murine leukemia virus	4820	Moloney murine sarcoma virus	8239	Moloney murine sarcoma virus	7507	Murine leukemia virus SL3-2	17962	Human endogenous retrovirus K	3035	UNKNOWN TAXON	5578	Moloney murine sarcoma virus	4017	AKT8 retrovirus	3835	Xenotropic murine leukemia virus	5258	UNKNOWN TAXON
	Human endogenous retrovirus K	3632	UNKNOWN TAXON	3800	Human endogenous retrovirus K	800	Murine AIDS virus-related provirus	673245	XMRV	95116	Xenotropic murine leukemia virus	6488	Xenotropic murine leukemia virus	4041	Moloney murine sarcoma virus	2662	Xenotropic murine leukemia virus	12929	Moloney murine sarcoma virus	16051	Murine leukemia virus SL3-2	8008	Xenotropic murine leukemia virus	3742	Murine leukemia virus SL3-2	3724	Murine leukemia virus SL3-2	6401	Xenotropic murine leukemia virus	14912	AKT8 retrovirus	4180	Lactate dehydrogenase-elevating virus	8198	Xenotropic murine leukemia virus	7455	UNKNOWN TAXON	11140	UNKNOWN TAXON	1987	Xenotropic murine leukemia virus	3691	UNKNOWN TAXON	3152	UNKNOWN TAXON	3442	AKT8 retrovirus	5026	AKR (endogenous) murine leukemia virus
	Murine leukemia virus SL3-2	3372	Murine leukemia virus SL3-2	3181	Bovine viral diarrhea virus 1	747	XMRV	258407	Murine leukemia virus SL3-2	53634	UNKNOWN TAXON	5369	Moloney murine sarcoma virus	4024	Murine leukemia virus SL3-2	2555	UNKNOWN TAXON	8259	Xenotropic murine leukemia virus	14975	UNKNOWN TAXON	6894	UNKNOWN TAXON	3432	UNKNOWN TAXON	3528	UNKNOWN TAXON	5782	UNKNOWN TAXON	12013	Murine leukemia virus SL3-2	4007	Murine leukemia virus SL3-2	6903	Murine leukemia virus SL3-2	5462	AKT8 retrovirus	7253	Murine AIDS virus-related provirus	1482	Human papillomavirus type 16	3508	Xenotropic murine leukemia virus	3029	Xenotropic murine leukemia virus	3438	Murine leukemia virus SL3-2	4699	Human papillomavirus type 16
	UNKNOWN TAXON	3232	AKT8 retrovirus	2917	Abelson murine leukemia virus	493	Friend spleen focus-forming virus	193124	Human papillomavirus type 16	21186	Murine leukemia virus SL3-2	5300	UNKNOWN TAXON	3644	UNKNOWN TAXON	2541	Lactate dehydrogenase-elevating virus	5936	Murine leukemia virus SL3-2	9996	Murine AIDS virus-related provirus	6027	Murine leukemia virus SL3-2	3272	AKT8 retrovirus	3182	Moloney murine leukemia virus	3755	Murine leukemia virus SL3-2	11766	UNKNOWN TAXON	3897	UNKNOWN TAXON	5454	UNKNOWN TAXON	4496	Lactate dehydrogenase-elevating virus	6249	Xenotropic murine leukemia virus	1288	Murine AIDS virus-related provirus	3328	Murine leukemia virus SL3-2	1741	Murine leukemia virus SL3-2	2439	UNKNOWN TAXON	4463	Murine AIDS virus-related provirus
	AKT8 retrovirus	1932	Murine AIDS virus-related provirus	2001	Xenotropic murine leukemia virus	461	MLV-related virus CFS	159578	AKT8 retrovirus	16854	AKT8 retrovirus	5075	Murine leukemia virus SL3-2	3434	Xenotropic murine leukemia virus	2198	Moloney murine leukemia virus	5857	Moloney murine leukemia virus	7521	Human endogenous retrovirus K	4620	AKT8 retrovirus	2749	Lactate dehydrogenase-elevating virus	3063	Lactate dehydrogenase-elevating virus	3639	AKT8 retrovirus	7446	Murine AIDS virus-related provirus	2044	AKT8 retrovirus	4709	AKT8 retrovirus	4319	Human papillomavirus type 16	5270	Bovine viral diarrhea virus 1	1048	XMRV	2022	Moloney murine leukemia virus	1429	Murine AIDS virus-related provirus	1666	Murine AIDS virus-related provirus	2667	Xenotropic murine leukemia virus
	Moloney murine leukemia virus	1844	Moloney murine leukemia virus	1724	MLV-related virus CFS	384	AKT8 retrovirus	126044	Bovine viral diarrhea virus 2	10724	Mouse mammary tumor virus	3206	AKT8 retrovirus	2416	Murine AIDS virus-related provirus	1931	AKT8 retrovirus	5554	AKT8 retrovirus	5121	Xenotropic murine leukemia virus	3802	Moloney murine leukemia virus	1787	Moloney murine leukemia virus	2227	AKT8 retrovirus	3074	Human endogenous retrovirus K	7082	Moloney murine leukemia virus	1742	Moloney murine leukemia virus	2419	Murine AIDS virus-related provirus	2226	Moloney murine leukemia virus	5046	Moloney murine sarcoma virus	1037	Abelson murine leukemia virus	1808	Murine AIDS virus-related provirus	1394	Human endogenous retrovirus K	1598	Human endogenous retrovirus K	1993	Abelson murine leukemia virus
	Murine AIDS virus-related provirus	1250	Bovine viral diarrhea virus 1	1568	LNras*SN acutely transforming retrovirus	364	Moloney murine sarcoma virus	55076	MLV-related virus CFS	7117	Moloney murine leukemia virus	3157	Moloney murine leukemia virus	1823	Lactate dehydrogenase-elevating virus	1033	Human endogenous retrovirus K	2270	Human endogenous retrovirus K	5012	Abelson murine leukemia virus	1779	Murine AIDS virus-related provirus	1202	Human endogenous retrovirus K	1615	Murine AIDS virus-related provirus	2065	Moloney murine leukemia virus	6866	Bovine viral diarrhea virus 1	791	Murine AIDS virus-related provirus	2035	Moloney murine leukemia virus	1979	Murine AIDS virus-related provirus	4273	Abelson murine leukemia virus	927	AKR (endogenous) murine leukemia virus	1720	Abelson murine leukemia virus	1213	Moloney murine leukemia virus	1531	Moloney murine leukemia virus	1854	Moloney murine sarcoma virus
	Bovine viral diarrhea virus 1	767	Human endogenous retrovirus	994	Human endogenous retrovirus	305	Bovine viral diarrhea virus 2	34322	Moloney murine sarcoma virus	3174	Murine AIDS virus-related provirus	2610	Murine AIDS virus-related provirus	1625	Moloney murine leukemia virus	913	Murine AIDS virus-related provirus	1984	Murine AIDS virus-related provirus	2643	Moloney murine leukemia virus	1594	Bovine viral diarrhea virus 1	730	Bovine viral diarrhea virus 1	1236	Bovine viral diarrhea virus 1	1072	Murine AIDS virus-related provirus	4514	Abelson murine leukemia virus	784	Human endogenous retrovirus K	1636	Human endogenous retrovirus K	1059	Abelson murine leukemia virus	1219	Murine leukemia virus SL3-2	895	Moloney murine sarcoma virus	1533	Human endogenous retrovirus K	1058	Abelson murine leukemia virus	796	MLV-related virus CFS	1064	Human endogenous retrovirus K
	Human endogenous retrovirus	638	LNras*SN acutely transforming retrovirus	745	AKR (endogenous) murine leukemia virus	273	Human papillomavirus type 16	26808	Human endogenous retrovirus K	1842	Human endogenous retrovirus K	2055	Bovine viral diarrhea virus 1	1501	Abelson murine leukemia virus	610	Bovine viral diarrhea virus 1	1053	MLV-related virus CFS	963	MLV-related virus CFS	1171	Abelson murine leukemia virus	624	Murine AIDS virus-related provirus	1202	Human endogenous retrovirus K	974	MLV-related virus CFS	1242	Human endogenous retrovirus K	777	Abelson murine leukemia virus	882	Bovine viral diarrhea virus 1	860	Human endogenous retrovirus K	1065	MLV-related virus CFS	783	Human endogenous retrovirus K	1397	Bovine viral diarrhea virus 1	826	Human endogenous retrovirus	702	Abelson murine leukemia virus	946	Intracisternal A-type particle IAP
	Human immunodeficiency virus 1	407	MLV-related virus CFS	587	Moloney murine sarcoma virus	237	HoMuLV murine leukemia virus	17886	Friend spleen focus-forming virus	1827	Bovine viral diarrhea virus 1	1947	Human endogenous retrovirus	614	MLV-related virus CFS	537	Abelson murine leukemia virus	802	Bovine viral diarrhea virus 1	920	Bovine viral diarrhea virus 1	1125	XMRV	528	LNras*SN acutely transforming retrovirus	837	MLV-related virus CFS	825	Abelson murine leukemia virus	1194	MLV-related virus CFS	722	Bovine viral diarrhea virus 1	782	Abelson murine leukemia virus	677	MLV-related virus CFS	1024	Moloney murine leukemia virus	690	Moloney murine leukemia virus	1349	MLV-related virus CFS	551	Bovine viral diarrhea virus 1	557	Bovine viral diarrhea virus 1	852	Bovine viral diarrhea virus 1
	Human herpesvirus 1	401	Human endogenous retrovirus K	567	Murine leukemia virus SL3-2	232	Abelson murine leukemia virus	745	Bovine viral diarrhea virus 1	830	Exogenous mouse mammary tumor virus	1716	MLV-related virus CFS	427	Bovine viral diarrhea virus 1	501	MLV-related virus CFS	625	Human endogenous retrovirus	696	Human immunodeficiency virus 1	1076	LNras*SN acutely transforming retrovirus	428	Abelson murine leukemia virus	794	LNras*SN acutely transforming retrovirus	552	Bovine viral diarrhea virus 1	1139	Human endogenous retrovirus	306	MLV-related virus CFS	769	Human endogenous retrovirus	610	Bovine viral diarrhea virus 1	610	LNras*SN acutely transforming retrovirus	484	Intracisternal A-type particle IAP	1301	Intracisternal A-type particle IAP	320	LNras*SN acutely transforming retrovirus	512	Human immunodeficiency virus 1	731	MLV-related virus CFS
	MLV-related virus CFS	222	Abelson murine leukemia virus	458	Moloney murine leukemia virus	209	Bovine viral diarrhea virus 1	638	LNras*SN acutely transforming retrovirus	563	Endogenous mouse mammary tumor virus Mtv1	1678	Mouse mammary tumor virus	365	Bovine viral diarrhea virus-1 strain CP821	293	Human endogenous retrovirus	623	Abelson murine leukemia virus	523	Intracisternal A-type particle IAP	1073	Human endogenous retrovirus	396	MLV-related virus CFS	407	Human endogenous retrovirus	473	XMRV	399	Bovine viral diarrhea virus-1 strain CP821	268	LNras*SN acutely transforming retrovirus	338	MLV-related virus CFS	451	LNras*SN acutely transforming retrovirus	554	Human endogenous retrovirus	353	MLV-related virus CFS	1116	Bovine viral diarrhea virus-1 strain CP821	294	MLV-related virus CFS	432	Human endogenous retrovirus	573	XMRV
	Bovine viral diarrhea virus-1 strain CP821	176	Bovine viral diarrhea virus-1 strain CP821	355	Bovine viral diarrhea virus-1 strain CP821	152	LNras*SN acutely transforming retrovirus	589	HoMuLV murine leukemia virus	414	Abelson murine leukemia virus	1172	Abelson murine leukemia virus	339	Human endogenous retrovirus	274	LNras*SN acutely transforming retrovirus	304	XMRV	344	XMRV	686	MLV-related virus CFS	390	Human endogenous retrovirus	252	Abelson murine leukemia virus	415	LNras*SN acutely transforming retrovirus	344	LNras*SN acutely transforming retrovirus	261	XMRV	330	LNras*SN acutely transforming retrovirus	393	XMRV	431	Intracisternal A-type particle IAP	303	Bovine viral diarrhea virus 1	933	LNras*SN acutely transforming retrovirus	266	Intracisternal A-type particle IAP	363	LNras*SN acutely transforming retrovirus	528	Moloney murine leukemia virus
	LNras*SN acutely transforming retrovirus	150	Feline leukemia virus	227	Human herpesvirus 1	102	Bovine viral diarrhea virus-1 strain CP821	347	Bovine viral diarrhea virus-1 strain CP821	398	MLV-related virus CFS	895	LNras*SN acutely transforming retrovirus	228	Intracisternal A-type particle IAP	254	Bovine viral diarrhea virus-1 strain CP821	264	LNras*SN acutely transforming retrovirus	183	Mouse mammary tumor virus	564	Mouse mammary tumor virus	252	Bovine viral diarrhea virus-1 strain CP821	213	XMRV	273	Intracisternal A-type particle IAP	287	XMRV	230	Bovine viral diarrhea virus-1 strain CP821	285	XMRV	222	Intracisternal A-type particle IAP	345	XMRV	272	Murine leukemia virus SL3-2	800	Human endogenous retrovirus	231	Mouse mammary tumor virus	198	Intracisternal A-type particle IAP	493	Murine leukemia virus SL3-2
	Abelson murine leukemia virus	140	Mouse mammary tumor virus	215	XMRV	87	Human endogenous retrovirus	332	Human endogenous retrovirus	395	Bovine viral diarrhea virus-1 strain CP821	351	XMRV	220	Human immunodeficiency virus 1	244	Human immunodeficiency virus 1	229	Bovine viral diarrhea virus-1 strain CP821	151	Curionopolis virus	513	Bovine viral diarrhea virus-1 strain CP821	228	Human immunodeficiency virus 1	133	Bovine viral diarrhea virus-1 strain CP821	162	Human endogenous retrovirus	233	Human immunodeficiency virus 1	197	Human endogenous retrovirus	166	Mouse mammary tumor virus	220	Human endogenous retrovirus	191	Bovine viral diarrhea virus-1 strain CP821	171	Curionopolis virus	428	Feline leukemia virus	180	Bovine viral diarrhea virus-1 strain CP821	188	Mouse mammary tumor virus	405	Curionopolis virus
	Mouse mammary tumor virus	130	XMRV	193	Intracisternal A-type particle IAP	70	Human endogenous retrovirus K	302	Abelson murine leukemia virus	221	Human endogenous retrovirus	323	Human immunodeficiency virus 1	201	LNras*SN acutely transforming retrovirus	219	Human herpesvirus 1	180	Mouse mammary tumor virus	147	Human endogenous retrovirus	500	Human immunodeficiency virus 1	174	Human herpesvirus 1	116	Human immunodeficiency virus 1	144	Human immunodeficiency virus 1	209	Intracisternal A-type particle IAP	171	Intracisternal A-type particle IAP	154	Intracisternal A-type particle IAP	217	Curionopolis virus	158	Feline leukemia virus	149	LNras*SN acutely transforming retrovirus	421	Mouse mammary tumor virus	150	Feline leukemia virus	179	Human herpesvirus 1	339	Human endogenous retrovirus
	XMRV	71	Intracisternal A-type particle IAP	101	Mouse mammary tumor virus	66	Human immunodeficiency virus 1	301	Rous sarcoma virus	62	Intracisternal A-type particle IAP	300	Human herpesvirus 1	178	XMRV	167	Intracisternal A-type particle IAP	177	Human immunodeficiency virus 1	146	Human herpesvirus 1	439	Exogenous mouse mammary tumor virus	163	Feline leukemia virus	115	Intracisternal A-type particle IAP	130	Bovine viral diarrhea virus-1 strain CP821	197	Human herpesvirus 1	139	Human immunodeficiency virus 1	146	Bovine viral diarrhea virus-1 strain CP821	170	Bovine viral diarrhea virus-1 strain CP821	151	Human immunodeficiency virus 1	147	Human endogenous retrovirus	239	XMRV	139	Rous sarcoma virus	148	XMRV	322	LNras*SN acutely transforming retrovirus
	Endogenous mouse mammary tumor virus Mtv1	63	Endogenous mouse mammary tumor virus Mtv1	95	Curionopolis virus	59	Human herpesvirus 1	141	Human herpesvirus 1	53	Human mammary tumor virus	264	Intracisternal A-type particle IAP	178	Human herpesvirus 1	122	Feline leukemia virus	176	Intracisternal A-type particle IAP	129	LNras*SN acutely transforming retrovirus	438	Human herpesvirus 1	159	XMRV	96	Human herpesvirus 1	124	Friend spleen focus-forming virus	160	Curionopolis virus	123	Curionopolis virus	121	Exogenous mouse mammary tumor virus	148	Friend spleen focus-forming virus	147	Human adenovirus 2	111	Human immunodeficiency virus 1	231	Endogenous mouse mammary tumor virus Mtv1	100	Human herpesvirus 1	127	Human adenovirus 2	246	Human immunodeficiency virus 1
	Intracisternal A-type particle IAP	46	Exogenous mouse mammary tumor virus	93	Friend spleen focus-forming virus	45	Intracisternal A-type particle IAP	131	Feline leukemia virus	38	Human immunodeficiency virus 1	260	Endogenous mouse mammary tumor virus Mtv1	163	Curionopolis virus	88	XMRV	172	Human herpesvirus 1	109	Bovine viral diarrhea virus-1 strain CP821	229	Endogenous mouse mammary tumor virus Mtv1	145	Intracisternal A-type particle IAP	89	Curionopolis virus	56	Curionopolis virus	157	Mouse mammary tumor virus	71	Human herpesvirus 1	84	Endogenous mouse mammary tumor virus Mtv1	134	Feline leukemia virus	40	Human herpesvirus 1	110	Human herpesvirus 1	171	Exogenous mouse mammary tumor virus	94	Human immunodeficiency virus 1	124	Exogenous mouse mammary tumor virus	217	Mouse mammary tumor virus
	Friend spleen focus-forming virus	41	Friend spleen focus-forming virus	85	Endogenous mouse mammary tumor virus Mtv1	37	Curionopolis virus	48	Intracisternal A-type particle IAP	28	XMRV	232	Bovine viral diarrhea virus-1 strain CP821	107	Feline leukemia virus	82	Curionopolis virus	131	Friend spleen focus-forming virus	96	Friend spleen focus-forming virus	226	Intracisternal A-type particle IAP	132	Curionopolis virus	67	Mouse mammary tumor virus	51	Human herpesvirus 1	144	Friend spleen focus-forming virus	66	Friend spleen focus-forming virus	65	Curionopolis virus	111	Rous sarcoma virus	34	Curionopolis virus	95	Bovine viral diarrhea virus-1 strain CP821	130	Curionopolis virus	92	Curionopolis virus	112	Feline leukemia virus	208	Bovine viral diarrhea virus-1 strain CP821
	Exogenous mouse mammary tumor virus	32	Rous sarcoma virus	80	Exogenous mouse mammary tumor virus	25	Rous sarcoma virus	48	Curionopolis virus	16	Human herpesvirus 1	218	Friend spleen focus-forming virus	103	Friend spleen focus-forming virus	62	Rous sarcoma virus	88	HoMuLV murine leukemia virus	65	Endogenous mouse mammary tumor virus Mtv1	223	Friend spleen focus-forming virus	82	Friend spleen focus-forming virus	66	Feline leukemia virus	50	Feline leukemia virus	96	Endogenous mouse mammary tumor virus Mtv1	34	Feline leukemia virus	40	Friend spleen focus-forming virus	83	HoMuLV murine leukemia virus	24	Friend spleen focus-forming virus	88	Human adenovirus 2	126	Rous sarcoma virus	79	XMRV	103	Bovine viral diarrhea virus-1 strain CP821	188	Human herpesvirus 1
	Curionopolis virus	31	Curionopolis virus	56	Feline leukemia virus	16	Endogenous mouse mammary tumor virus Mtv1	41			LNras*SN acutely transforming retrovirus	208	Rous sarcoma virus	88	Rous sarcoma virus	26	Friend spleen focus-forming virus	67	Endogenous mouse mammary tumor virus Mtv1	64	HoMuLV murine leukemia virus	136	Feline leukemia virus	66	Mouse mammary tumor virus	21	Rous sarcoma virus	48	HoMuLV murine leukemia virus	84	Feline leukemia virus	33	Rous sarcoma virus	19	Feline leukemia virus	62	Mouse mammary tumor virus	21	Rous sarcoma virus	48	Friend spleen focus-forming virus	112	Friend spleen focus-forming virus	78	Endogenous mouse mammary tumor virus Mtv1	71	Curionopolis virus	184	Endogenous mouse mammary tumor virus Mtv1
	Harvey murine sarcoma virus	9	Human herpesvirus 1	40	HoMuLV murine leukemia virus	14	Mouse mammary tumor virus	41			Friend spleen focus-forming virus	177	Exogenous mouse mammary tumor virus	80	Harvey murine sarcoma virus	22	Mouse mammary tumor virus	62	Rous sarcoma virus	64	Exogenous mouse mammary tumor virus	102	Curionopolis virus	54	Rous sarcoma virus	18	Friend spleen focus-forming virus	31	Mouse mammary tumor virus	38	Exogenous mouse mammary tumor virus	27	Harvey murine sarcoma virus	14	Human immunodeficiency virus 1	50	Harvey murine sarcoma virus	16	Human adenovirus 5	16	Mouse mammary tumor virus	71	Human immunodeficiency virus 1	61	Friend spleen focus-forming virus	60	Endogenous mouse mammary tumor virus Mtv1	149	Friend spleen focus-forming virus
	Human mammary tumor virus	8	Harvey murine sarcoma virus	15	Harvey murine sarcoma virus	10	Exogenous mouse mammary tumor virus	30			Curionopolis virus	163	Feline leukemia virus	30	Mouse mammary tumor virus	20	HoMuLV murine leukemia virus	31	Curionopolis virus	55	Rous sarcoma virus	101	Rous sarcoma virus	44	HoMuLV murine leukemia virus	16	Endogenous mouse mammary tumor virus Mtv1	23	Harvey murine sarcoma virus	37	Rous sarcoma virus	24	HoMuLV murine leukemia virus	11	Rous sarcoma virus	20	Human herpesvirus 4	13	Mouse mammary tumor virus	14	Harvey murine sarcoma virus	60	Human herpesvirus 1	45	Exogenous mouse mammary tumor virus	45	Rous sarcoma virus	103	Exogenous mouse mammary tumor virus
			HoMuLV murine leukemia virus	15	Itacaiunas virus	1	Lactate dehydrogenase-elevating virus	25			Rous sarcoma virus	100	Curionopolis virus	27	Endogenous mouse mammary tumor virus Mtv1	17	Endogenous mouse mammary tumor virus Mtv1	22	Exogenous mouse mammary tumor virus	48	Harvey murine sarcoma virus	43	Human mammary tumor virus	22	Harvey murine sarcoma virus	9	Harvey murine sarcoma virus	15	Endogenous mouse mammary tumor virus Mtv1	21	Harvey murine sarcoma virus	22	Itacaiunas virus	10	Human herpesvirus 1	17	Itacaiunas virus	10	Harvey murine sarcoma virus	12	Feline leukemia virus	44	Harvey murine sarcoma virus	28	Harvey murine sarcoma virus	19	Friend spleen focus-forming virus	88	Harvey murine sarcoma virus
			Human mammary tumor virus	7			Harvey murine sarcoma virus	13			Human betaretrovirus	91	HoMuLV murine leukemia virus	27	HoMuLV murine leukemia virus	16	Human mammary tumor virus	20	Feline leukemia virus	33	Human mammary tumor virus	34	Harvey murine sarcoma virus	13	Myeloproliferative leukemia virus	2	Itacaiunas virus	1	Itacaiunas virus	2	Itacaiunas virus	21			Harvey murine sarcoma virus	14	Myeloproliferative sarcoma virus	8	Human herpesvirus 4	4	Endogenous mouse mammary tumor virus Mtv1	36	Itacaiunas virus	4	HoMuLV murine leukemia virus	12	Torque teno virus	57	Feline leukemia virus
			Itacaiunas virus	4			Myeloproliferative sarcoma virus	5			Feline leukemia virus	56	Harvey murine sarcoma virus	14	Human mammary tumor virus	2	Harvey murine sarcoma virus	17	Human mammary tumor virus	13	Feline leukemia virus	24	HoMuLV murine leukemia virus	12	Itacaiunas virus	1					HoMuLV murine leukemia virus	13			Human betaretrovirus	5	Human herpesvirus 1	2	Enterobacteria phage lambda	2	Exogenous mouse mammary tumor virus	29	Human mammary tumor virus	2	Itacaiunas virus	1	Harvey murine sarcoma virus	25	Lactate dehydrogenase-elevating virus
							Itacaiunas virus	2			Harvey murine sarcoma virus	42	Human betaretrovirus	4	Itacaiunas virus	1	Itacaiunas virus	3	Harvey murine sarcoma virus	12	Enterobacteria phage f1	2	Human betaretrovirus	5							Human betaretrovirus	5			Human mammary tumor virus	4			Human mammary tumor virus	1	Itacaiunas virus	11					Human adenovirus 5	25	Rous sarcoma virus
							Human mammary tumor virus	1			HoMuLV murine leukemia virus	20	Human adenovirus 5	3			Enterobacteria phage M13	2	Myeloproliferative leukemia virus	5	Enterobacteria phage M13	2	Itacaiunas virus	2							Lactate dehydrogenase-elevating virus	2			Itacaiunas virus	1			Rauscher murine leukemia virus	1	Human adenovirus 5	7					Human betaretrovirus	18	Itacaiunas virus
											Itacaiunas virus	3	Human mammary tumor virus	3			Human betaretrovirus	2	Enterobacteria phage M13	1			Myeloproliferative leukemia virus	2							Enterobacteria phage f1	1									Rous sarcoma virus	7					Itacaiunas virus	17	Equid herpesvirus 2
											Enterobacteria phage lambda	2	Itacaiunas virus	1			Enterobacteria phage f1	1	Itacaiunas virus	1			Avian leukemia virus	1																	Human mammary tumor virus	1					Human mammary tumor virus	14	Human betaretrovirus
																																															Human herpesvirus 4	8	Avian leukemia virus
																																															Avian leukemia virus	1	Human mammary tumor virus
[truncated: 321 more columns]

## Sheet: lung Control
Lung Control	Name	SRR2049339	Name	SRR2049340	Name	SRR2049341	Name	SRR2049342	Name	SRR2049343	Name	SRR2049344	Name	SRR2049345	Name	SRR2049346	Name	SRR2049347	Name	SRR2049348	Name	SRR2049349	Name	SRR2049350	Name	SRR2049351	Name	SRR2049352	Name	SRR2049353	Name	SRR2049354	Name	SRR2049355	Name	SRR2049356	Name	SRR2049358	Name	SRR2049359	Name	SRR2049360	Name	SRR2049361	Name	SRR2049362	Name	SRR2049363	Name
	Human papillomavirus type 16	2466	Human papillomavirus type 16	616	Human papillomavirus type 16	246	Human papillomavirus type 16	610	Human papillomavirus type 16	342	Human papillomavirus type 16	1372	Human papillomavirus type 16	104	Human papillomavirus type 16	104	Human papillomavirus type 16	244	Human papillomavirus type 16	250	Human papillomavirus type 16	470	Human papillomavirus type 16	972	LNras*SN acutely transforming retrovirus	436	Human papillomavirus type 16	386	Human papillomavirus type 16	1096	Human papillomavirus type 16	1638	Human papillomavirus type 16	452	Human papillomavirus type 16	1178	Human papillomavirus type 16	2468	Human papillomavirus type 16	1154	Human papillomavirus type 16	1230	Human papillomavirus type 16	1430	Human papillomavirus type 16	1072	Human papillomavirus type 16	946	Human endogenous retrovirus K
	LNras*SN acutely transforming retrovirus	415	Bovine viral diarrhea virus 1	102	Bovine viral diarrhea virus 1	52	Bovine viral diarrhea virus 1	92	Bovine viral diarrhea virus 1	40	Bovine viral diarrhea virus 1	205	Bovine viral diarrhea virus 1	92	Bovine viral diarrhea virus 1	103	Bovine viral diarrhea virus 1	172	LNras*SN acutely transforming retrovirus	70	LNras*SN acutely transforming retrovirus	127	Bovine viral diarrhea virus 1	227	Human papillomavirus type 16	376	LNras*SN acutely transforming retrovirus	374	Bovine viral diarrhea virus 1	109	LNras*SN acutely transforming retrovirus	381	LNras*SN acutely transforming retrovirus	201	Bovine viral diarrhea virus 1	231	Human endogenous retrovirus K	301	Bovine viral diarrhea virus 1	155	Bovine viral diarrhea virus 1	218	Human endogenous retrovirus K	279	LNras*SN acutely transforming retrovirus	111	Bovine viral diarrhea virus 1	183	Human papillomavirus type 16
	Bovine viral diarrhea virus 1	187	Bovine viral diarrhea virus-1 strain CP821	67	Bovine viral diarrhea virus-1 strain CP821	48	LNras*SN acutely transforming retrovirus	86	Bovine viral diarrhea virus-1 strain CP821	36	Human endogenous retrovirus K	108	Bovine viral diarrhea virus-1 strain CP821	86	Bovine viral diarrhea virus-1 strain CP821	88	LNras*SN acutely transforming retrovirus	160	Bovine viral diarrhea virus-1 strain CP821	48	Bovine viral diarrhea virus 1	77	LNras*SN acutely transforming retrovirus	154	Bovine viral diarrhea virus 1	185	Bovine viral diarrhea virus 1	88	LNras*SN acutely transforming retrovirus	84	Bovine viral diarrhea virus 1	124	Bovine viral diarrhea virus 1	109	LNras*SN acutely transforming retrovirus	220	Bovine viral diarrhea virus 1	218	Human endogenous retrovirus K	147	Human endogenous retrovirus K	127	Bovine viral diarrhea virus 1	121	Bovine viral diarrhea virus 1	110	Human endogenous retrovirus K	97	Human endogenous retrovirus HML6
	Bovine viral diarrhea virus-1 strain CP821	108	Human endogenous retrovirus K	58	Human endogenous retrovirus	32	Human endogenous retrovirus K	72	Human endogenous retrovirus K	34	Bovine viral diarrhea virus-1 strain CP821	98	Human endogenous retrovirus K	42	Human endogenous retrovirus	38	Human endogenous retrovirus K	28	Bovine viral diarrhea virus 1	45	Bovine viral diarrhea virus-1 strain CP821	68	Human endogenous retrovirus K	103	Bovine viral diarrhea virus-1 strain CP821	57	Bovine viral diarrhea virus-1 strain CP821	83	Human endogenous retrovirus K	82	Human endogenous retrovirus K	111	Bovine viral diarrhea virus-1 strain CP821	37	Human endogenous retrovirus K	115	Human endogenous retrovirus	110	Human endogenous retrovirus	116	Bovine viral diarrhea virus-1 strain CP821	88	Bovine viral diarrhea virus 2	121	Human endogenous retrovirus K	106	Bovine viral diarrhea virus-1 strain CP821	74	Bovine viral diarrhea virus 1
	Human endogenous retrovirus	58	Human endogenous retrovirus	44	Human endogenous retrovirus K	30	Human endogenous retrovirus	56			Human endogenous retrovirus	63	Human endogenous retrovirus	39	Human endogenous retrovirus K	37	Bovine viral diarrhea virus-1 strain CP821	27	Human endogenous retrovirus K	18	Human endogenous retrovirus K	27	Human endogenous retrovirus	72	Human endogenous retrovirus K	38	Human endogenous retrovirus K	18	Human endogenous retrovirus	56	Human endogenous retrovirus	61	Human endogenous retrovirus K	35	Human endogenous retrovirus	87	LNras*SN acutely transforming retrovirus	84	Bovine viral diarrhea virus 2	93	Human endogenous retrovirus	72	Human endogenous retrovirus	100	Bovine viral diarrhea virus 2	99	Human endogenous retrovirus	60	Human endogenous retrovirus
	Human endogenous retrovirus K	53	Bovine viral diarrhea virus 2	32	Feline leukemia virus	8	Bovine viral diarrhea virus-1 strain CP821	55			LNras*SN acutely transforming retrovirus	27	LNras*SN acutely transforming retrovirus	26					Enterobacteria phage f1	2			Bovine viral diarrhea virus-1 strain CP821	48	Human endogenous retrovirus	31	Bovine viral diarrhea virus 2	2	Bovine viral diarrhea virus 2	55	Bovine viral diarrhea virus-1 strain CP821	47			Bovine viral diarrhea virus-1 strain CP821	86	Bovine viral diarrhea virus 2	62	Bovine viral diarrhea virus-1 strain CP821	31	Bovine viral diarrhea virus 2	48	Bovine viral diarrhea virus-1 strain CP821	37	Human endogenous retrovirus	69	Bovine viral diarrhea virus 2	41	LNras*SN acutely transforming retrovirus
	Bovine viral diarrhea virus 2	20	LNras*SN acutely transforming retrovirus	11			Bovine viral diarrhea virus 2	14			Bovine viral diarrhea virus 2	14							Enterobacteria phage M13	2			Bovine viral diarrhea virus 2	19					Bovine viral diarrhea virus-1 strain CP821	21	Bovine viral diarrhea virus 2	45			Bovine viral diarrhea virus 2	80	Bovine viral diarrhea virus-1 strain CP821	50	LNras*SN acutely transforming retrovirus	25	LNras*SN acutely transforming retrovirus	19	LNras*SN acutely transforming retrovirus	25	Bovine viral diarrhea virus-1 strain CP821	35	LNras*SN acutely transforming retrovirus	14	Bovine viral diarrhea virus 2
	Feline leukemia virus	3					Phage 16	2															Phage 16	5					Phage 16	3	Phage 16	1			Phage 16	4	Phage 16	2	Phage 16	5	Phage 16	4	Phage 16	4			Phage 16	2	Bovine viral diarrhea virus-1 strain CP821
	Parainfluenza virus 5	1																																							Cytomegalovirus	2	Human immunodeficiency virus 1	1					Feline leukemia virus
																																																	Phage 16
[truncated: 55 more columns]

## Sheet: Ovarian
Ovarian PDX	Name	ERR1084823	Name	ERR1084824	Name	ERR1084825	Name	ERR1084826	Name	ERR1084840	Name	ERR1084841	Name	ERR1084842
	Murine leukemia virus	1476554	Murine leukemia virus	26239	Murine leukemia virus	2964332	Murine leukemia virus	182837	Murine leukemia virus	217740	Bovine viral diarrhea virus 2	77959	Murine leukemia virus	117455
	Xenotropic murine leukemia virus	1066881	AKR (endogenous) murine leukemia virus	18948	AKR (endogenous) murine leukemia virus	2190335	AKR (endogenous) murine leukemia virus	133453	AKR (endogenous) murine leukemia virus	171977	Murine leukemia virus	68271	AKR (endogenous) murine leukemia virus	91843
	UNKNOWN TAXON	846177	Bovine viral diarrhea virus 2	14426	Bovine viral diarrhea virus 2	357390	Bovine viral diarrhea virus 2	51622	Human papillomavirus type 16	18526	AKR (endogenous) murine leukemia virus	49951	Bovine viral diarrhea virus 2	14801
	XMRV	809607	Human papillomavirus type 16	5538	Moloney murine sarcoma virus	103908	Moloney murine sarcoma virus	9763	Bovine viral diarrhea virus 2	11165	Human papillomavirus type 16	9842	Human papillomavirus type 16	9532
	Murine AIDS virus-related provirus	247266	Human endogenous retrovirus K	1202	Xenotropic murine leukemia virus	101217	Human papillomavirus type 16	8658	Xenotropic murine leukemia virus	8763	UNKNOWN TAXON	3231	Xenotropic murine leukemia virus	5178
	AKR (endogenous) murine leukemia virus	246102	Moloney murine sarcoma virus	1147	Murine leukemia virus SL3-2	80577	Murine leukemia virus SL3-2	5647	Human endogenous retrovirus K	7166	Xenotropic murine leukemia virus	3092	Moloney murine sarcoma virus	3472
	Moloney murine leukemia virus	103437	Xenotropic murine leukemia virus	1011	UNKNOWN TAXON	62735	UNKNOWN TAXON	4015	Moloney murine sarcoma virus	6632	Moloney murine sarcoma virus	3063	UNKNOWN TAXON	2782
	AKT8 retrovirus	70134	AKT8 retrovirus	979	Moloney murine leukemia virus	32630	Xenotropic murine leukemia virus	3876	Murine leukemia virus SL3-2	4353	AKT8 retrovirus	2255	Murine leukemia virus SL3-2	2451
	Bovine viral diarrhea virus 2	34767	UNKNOWN TAXON	608	AKT8 retrovirus	30281	AKT8 retrovirus	3145	Moloney murine leukemia virus	4187	Murine AIDS virus-related provirus	2051	Moloney murine leukemia virus	2321
	Murine leukemia virus SL3-2	34348	Bovine viral diarrhea virus 1	596	Murine AIDS virus-related provirus	23607	Murine AIDS virus-related provirus	2165	UNKNOWN TAXON	3844	Murine leukemia virus SL3-2	1821	AKT8 retrovirus	2177
	Human papillomavirus type 16	13108	Murine leukemia virus SL3-2	547	Mouse mammary tumor virus	9765	Moloney murine leukemia virus	1348	AKT8 retrovirus	2015	Moloney murine leukemia virus	1241	Human endogenous retrovirus K	1142
	Human endogenous retrovirus K	5273	LNras*SN acutely transforming retrovirus	503	MLV-related virus CFS	6223	Human endogenous retrovirus K	1294	LNras*SN acutely transforming retrovirus	1432	MLV-related virus CFS	844	Murine AIDS virus-related provirus	1091
	Moloney murine sarcoma virus	5156	Human endogenous retrovirus	401	Human papillomavirus type 16	5124	Abelson murine leukemia virus	782	Murine AIDS virus-related provirus	1116	Human endogenous retrovirus K	800	LNras*SN acutely transforming retrovirus	898
	Friend spleen focus-forming virus	2946	Moloney murine leukemia virus	345	Exogenous mouse mammary tumor virus	4622	MLV-related virus CFS	590	Bovine viral diarrhea virus 1	1021	Bovine viral diarrhea virus 1	780	Bovine viral diarrhea virus 1	865
	Abelson murine leukemia virus	1275	Abelson murine leukemia virus	313	Endogenous mouse mammary tumor virus Mtv1	4556	Human immunodeficiency virus 1	552	Bovine viral diarrhea virus-1 strain CP821	697	LNras*SN acutely transforming retrovirus	714	Abelson murine leukemia virus	621
	Bovine viral diarrhea virus 1	1181	Murine AIDS virus-related provirus	250	Human immunodeficiency virus 1	4435	Bovine viral diarrhea virus 1	501	Abelson murine leukemia virus	691	Abelson murine leukemia virus	648	Bovine viral diarrhea virus-1 strain CP821	584
	LNras*SN acutely transforming retrovirus	895	Bovine viral diarrhea virus-1 strain CP821	193	XMRV	3599	Human endogenous retrovirus	446	XMRV	302	Human immunodeficiency virus 1	537	MLV-related virus CFS	435
	Bovine viral diarrhea virus-1 strain CP821	446	MLV-related virus CFS	169	Abelson murine leukemia virus	3587	Mouse mammary tumor virus	417	MLV-related virus CFS	257	Human herpesvirus 1	379	XMRV	389
	MLV-related virus CFS	397	Human immunodeficiency virus 1	148	Friend spleen focus-forming virus	2482	XMRV	365	Mouse mammary tumor virus	219	XMRV	360	Human immunodeficiency virus 1	200
	Intracisternal A-type particle IAP	349	Human herpesvirus 1	140	Intracisternal A-type particle IAP	2250	LNras*SN acutely transforming retrovirus	305	Feline leukemia virus	142	Human endogenous retrovirus	302	Human endogenous retrovirus	152
	Feline leukemia virus	206	Human adenovirus 2	139	LNras*SN acutely transforming retrovirus	1277	Human herpesvirus 1	218	Human immunodeficiency virus 1	115	Bovine viral diarrhea virus-1 strain CP821	231	Friend spleen focus-forming virus	122
	Human endogenous retrovirus HML6	163	Feline leukemia virus	96	Human mammary tumor virus	1109	Endogenous mouse mammary tumor virus Mtv1	178	Exogenous mouse mammary tumor virus	100	Intracisternal A-type particle IAP	201	Feline leukemia virus	115
	Human herpesvirus 4	110	Intracisternal A-type particle IAP	39	Bovine viral diarrhea virus 1	1107	Intracisternal A-type particle IAP	174	Endogenous mouse mammary tumor virus Mtv1	88	Feline leukemia virus	142	Intracisternal A-type particle IAP	93
	Curionopolis virus	86	Rous sarcoma virus	30	Human herpesvirus 1	987	Exogenous mouse mammary tumor virus	164	Friend spleen focus-forming virus	76	Friend spleen focus-forming virus	91	Mouse mammary tumor virus	34
	Human immunodeficiency virus 1	53	Curionopolis virus	27	Human adenovirus 2	837	Curionopolis virus	148	Intracisternal A-type particle IAP	65	Curionopolis virus	77	Curionopolis virus	30
	Harvey murine sarcoma virus	38	XMRV	25	Curionopolis virus	682	Friend spleen focus-forming virus	140	Human endogenous retrovirus	63	Rous sarcoma virus	34	Harvey murine sarcoma virus	30
	Mouse mammary tumor virus	34	Human adenovirus 5	20	Human endogenous retrovirus K	345	Bovine viral diarrhea virus-1 strain CP821	108	Curionopolis virus	42	Mouse mammary tumor virus	32	Human mammary tumor virus	18
	Human endogenous retrovirus	32	Friend spleen focus-forming virus	16	Human betaretrovirus	261	Human mammary tumor virus	53	Human mammary tumor virus	38	Harvey murine sarcoma virus	27	Human herpesvirus 1	11
	HoMuLV murine leukemia virus	18	Mouse mammary tumor virus	10	HoMuLV murine leukemia virus	190	Feline leukemia virus	26	Human herpesvirus 4	32	HoMuLV murine leukemia virus	25	HoMuLV murine leukemia virus	5
	Human herpesvirus 1	12	Harvey murine sarcoma virus	9	Human endogenous retrovirus	186	HoMuLV murine leukemia virus	17	Human herpesvirus 1	26	Endogenous mouse mammary tumor virus Mtv1	24
	Itacaiunas virus	12	Human betaretrovirus	4	Harvey murine sarcoma virus	156	Torque teno virus	16	Harvey murine sarcoma virus	10	Enterobacteria phage lambda	3
	Avian leukemia virus	2	Human mammary tumor virus	2	Bovine viral diarrhea virus-1 strain CP821	142	Human betaretrovirus	14	Human betaretrovirus	7	Human betaretrovirus	2
	Human mammary tumor virus	2			Torque teno virus	128	Harvey murine sarcoma virus	11	Rous-associated virus type 1	5	Human mammary tumor virus	1
					Human adenovirus 5	91			Itacaiunas virus	2	Itacaiunas virus	1
					Feline leukemia virus	72
					Rous sarcoma virus	28
					Itacaiunas virus	9
					Simian virus 40	8
					Enterobacteria phage lambda	2
					Phage 21	2

## Sheet: Ovarian Control
Ovarian Control	Name	SRR7204219	Name	SRR7204220	Name	SRR7204221	Name	SRR7204222	Name	SRR7204223	Name	SRR7204224	Name	SRR7204225	Name	SRR7204226	Name	SRR7204227	Name	SRR7204228	Name	SRR7204229	Name	SRR7204230	Name	SRR7204232	Name	SRR7204233	Name	SRR7204234	Name	SRR7204235	Name	SRR7204236	Name	SRR7204237	Name	SRR7204238	Name	SRR7204239	Name	SRR7204240	Name	SRR7204241	Name	SRR7204242
	Enterobacteria phage phiX174	307441	Enterobacteria phage phiX174	617567	Enterobacteria phage phiX174	391012	Enterobacteria phage phiX174	718613	Enterobacteria phage phiX174	308431	Enterobacteria phage phiX174	589837	Enterobacteria phage phiX174	412558	Enterobacteria phage phiX174	618910	Enterobacteria phage phiX174	450408	Enterobacteria phage phiX174	479059	Enterobacteria phage phiX174	323488	Enterobacteria phage phiX174	638442	Enterobacteria phage phiX174	664617	Enterobacteria phage phiX174	397549	Enterobacteria phage phiX174	576558	Enterobacteria phage phiX174	467499	Enterobacteria phage phiX174	548181	Enterobacteria phage phiX174	365874	Enterobacteria phage phiX174	627931	Enterobacteria phage phiX174	467466	Enterobacteria phage phiX174	419689	Enterobacteria phage phiX174	645059	Enterobacteria phage phiX174	360747
	Murine leukemia virus	25260	Human papillomavirus type 16	6438	Human endogenous retrovirus K	4828	Human papillomavirus type 16	2756	Human papillomavirus type 16	4750	Human papillomavirus type 16	6244	Human papillomavirus type 16	2202	Human papillomavirus type 16	3474	Human papillomavirus type 16	2616	Human papillomavirus type 16	1632	Human papillomavirus type 16	1824	Human papillomavirus type 16	3786	Human papillomavirus type 16	2214	Human papillomavirus type 16	5846	Human papillomavirus type 16	1672	Human papillomavirus type 16	2814	Human papillomavirus type 16	3264	Human papillomavirus type 16	1424	Human papillomavirus type 16	2358	Human papillomavirus type 16	1460	Human papillomavirus type 16	1858	Human papillomavirus type 16	2738	Human papillomavirus type 16	2664
	Moloney murine leukemia virus	14196	LNras*SN acutely transforming retrovirus	1249	Human papillomavirus type 16	2318	Human endogenous retrovirus K	2612	Bovine viral diarrhea virus 1	651	Bovine viral diarrhea virus 1	685	Bovine viral diarrhea virus 1	433	AKT8 retrovirus	755	Bovine viral diarrhea virus 1	1074	Bovine viral diarrhea virus 1	500	Bovine viral diarrhea virus 1	479	AKT8 retrovirus	1020	AKT8 retrovirus	1250	Human endogenous retrovirus K	1054	Bovine viral diarrhea virus 1	664	Human endogenous retrovirus K	1005	AKT8 retrovirus	1041	LNras*SN acutely transforming retrovirus	810	LNras*SN acutely transforming retrovirus	1238	Human endogenous retrovirus K	1280	Human endogenous retrovirus K	1731	AKT8 retrovirus	726	Bovine viral diarrhea virus 1	546
	Human immunodeficiency virus 1	11953	Bovine viral diarrhea virus-1 strain CP821	593	Bovine viral diarrhea virus 1	756	AKT8 retrovirus	771	Bovine viral diarrhea virus-1 strain CP821	546	Bovine viral diarrhea virus-1 strain CP821	660	AKT8 retrovirus	375	Bovine viral diarrhea virus 1	407	AKT8 retrovirus	593	Bovine viral diarrhea virus-1 strain CP821	499	AKT8 retrovirus	378	Bovine viral diarrhea virus 1	674	Bovine viral diarrhea virus-1 strain CP821	483	LNras*SN acutely transforming retrovirus	899	LNras*SN acutely transforming retrovirus	526	Bovine viral diarrhea virus 1	775	LNras*SN acutely transforming retrovirus	948	Bovine viral diarrhea virus 1	408	AKT8 retrovirus	795	Bovine viral diarrhea virus 1	549	Bovine viral diarrhea virus 1	569	Bovine viral diarrhea virus 1	465	AKT8 retrovirus	390
	LNras*SN acutely transforming retrovirus	11350	Feline leukemia virus	564	LNras*SN acutely transforming retrovirus	362	Bovine viral diarrhea virus 1	747	Human endogenous retrovirus K	362	LNras*SN acutely transforming retrovirus	585	Human endogenous retrovirus K	344	LNras*SN acutely transforming retrovirus	405	Human endogenous retrovirus K	573	LNras*SN acutely transforming retrovirus	464	Bovine viral diarrhea virus-1 strain CP821	202	Bovine viral diarrhea virus-1 strain CP821	477	Bovine viral diarrhea virus 1	479	Bovine viral diarrhea virus 1	611	AKT8 retrovirus	525	AKT8 retrovirus	334	Bovine viral diarrhea virus 1	807	AKT8 retrovirus	353	Bovine viral diarrhea virus 1	733	LNras*SN acutely transforming retrovirus	285	AKT8 retrovirus	366	LNras*SN acutely transforming retrovirus	328	Abelson murine leukemia virus	236
	Abelson murine leukemia virus	9741	Human endogenous retrovirus K	479	AKT8 retrovirus	339	LNras*SN acutely transforming retrovirus	565	LNras*SN acutely transforming retrovirus	337	Feline leukemia virus	550	LNras*SN acutely transforming retrovirus	303	Feline leukemia virus	264	Feline leukemia virus	384	AKT8 retrovirus	432	LNras*SN acutely transforming retrovirus	173	LNras*SN acutely transforming retrovirus	399	LNras*SN acutely transforming retrovirus	398	Bovine viral diarrhea virus-1 strain CP821	607	Bovine viral diarrhea virus-1 strain CP821	323	LNras*SN acutely transforming retrovirus	323	Bovine viral diarrhea virus-1 strain CP821	415	Feline leukemia virus	313	Bovine viral diarrhea virus-1 strain CP821	424	AKT8 retrovirus	207	LNras*SN acutely transforming retrovirus	258	Bovine viral diarrhea virus-1 strain CP821	288	LNras*SN acutely transforming retrovirus	226
	Encephalomyocarditis virus	9134	AKT8 retrovirus	459	Bovine viral diarrhea virus-1 strain CP821	216	Bovine viral diarrhea virus-1 strain CP821	453	AKT8 retrovirus	248	AKT8 retrovirus	544	Feline leukemia virus	239	Bovine viral diarrhea virus-1 strain CP821	161	Human endogenous retrovirus	305	Human endogenous retrovirus K	428	Feline leukemia virus	137	Feline leukemia virus	257	Feline leukemia virus	267	Feline leukemia virus	420	Human endogenous retrovirus	294	Bovine viral diarrhea virus-1 strain CP821	178	Human endogenous retrovirus	359	Bovine viral diarrhea virus-1 strain CP821	235	Feline leukemia virus	406	Bovine viral diarrhea virus-1 strain CP821	198	Bovine viral diarrhea virus-1 strain CP821	239	Abelson murine leukemia virus	190	Human endogenous retrovirus K	221
	Torque teno virus	6564	Bovine viral diarrhea virus 1	433	Abelson murine leukemia virus	129	Feline leukemia virus	220	Feline leukemia virus	130	Human endogenous retrovirus K	357	Bovine viral diarrhea virus-1 strain CP821	100	Human endogenous retrovirus K	75	Bovine viral diarrhea virus-1 strain CP821	278	Human endogenous retrovirus	422	Human endogenous retrovirus K	62	Human endogenous retrovirus K	106	Abelson murine leukemia virus	134	Human endogenous retrovirus	367	Human endogenous retrovirus K	290	Feline leukemia virus	163	Human endogenous retrovirus K	331	Human endogenous retrovirus K	205	Human endogenous retrovirus K	310	Feline leukemia virus	125	Abelson murine leukemia virus	131	Feline leukemia virus	183	Bovine viral diarrhea virus-1 strain CP821	192
	Human papillomavirus type 16	4718	Human endogenous retrovirus	183	Feline leukemia virus	117	Human immunodeficiency virus 1	24	Abelson murine leukemia virus	40	Abelson murine leukemia virus	96	Simian virus 40	34	Moloney murine sarcoma virus	34	LNras*SN acutely transforming retrovirus	227	Feline leukemia virus	123	Human herpesvirus 1	1	Human immunodeficiency virus 1	22	Human endogenous retrovirus K	54	AKT8 retrovirus	268	Feline leukemia virus	236	Human endogenous retrovirus	159	Abelson murine leukemia virus	167	Human endogenous retrovirus	17	Human endogenous retrovirus	282	Simian virus 40	46	Feline leukemia virus	118	Human endogenous retrovirus	32	Feline leukemia virus	89
	Moloney murine sarcoma virus	3749	Abelson murine leukemia virus	121	Human endogenous retrovirus	7	Human herpesvirus 1	22	Human endogenous retrovirus	17	Human herpesvirus 1	44	Human endogenous retrovirus	9	Human herpesvirus 1	16	Human immunodeficiency virus 1	12	Abelson murine leukemia virus	52			Human herpesvirus 1	21	Moloney murine sarcoma virus	32	Abelson murine leukemia virus	115	Moloney murine sarcoma virus	34	Simian virus 40	47	Feline leukemia virus	132	Human herpesvirus 1	16	Human herpesvirus 1	34	Rous-associated virus type 1	8	Simian virus 40	31	Human endogenous retrovirus K	32	Human endogenous retrovirus	49
	Recombinant M-MuLV/RaLV retrovirus	3111	Moloney murine sarcoma virus	38	Human herpesvirus 1	2	Harvey murine sarcoma virus	16	Harvey murine sarcoma virus	3	Human immunodeficiency virus 1	32	Human herpesvirus 1	5	Human immunodeficiency virus 1	16	Human herpesvirus 1	11	Human herpesvirus 1	30			Harvey murine sarcoma virus	9	Human herpesvirus 1	18	Human immunodeficiency virus 1	22	Harvey murine sarcoma virus	22	Moloney murine sarcoma virus	40	Moloney murine sarcoma virus	92	Harvey murine sarcoma virus	8	Human immunodeficiency virus 1	28	Human herpesvirus 1	7	Human herpesvirus 1	12	Human immunodeficiency virus 1	21	Human herpesvirus 1	12
	Human endogenous retrovirus K	801	Human immunodeficiency virus 1	25	Enterobacteria phage M13	1	Intracisternal A-type particle IAP	6	Human herpesvirus 1	3	Human endogenous retrovirus	13			Human endogenous retrovirus	11	Moloney murine sarcoma virus	8	Human immunodeficiency virus 1	25			Enterobacteria phage M13	5	Harvey murine sarcoma virus	16	Human herpesvirus 1	13	Human herpesvirus 1	9	Harvey murine sarcoma virus	5	Harvey murine sarcoma virus	19	Enterobacteria phage M13	1	Moloney murine sarcoma virus	22	unidentified phage	6	Human immunodeficiency virus 1	8	Human herpesvirus 1	18	Harvey murine sarcoma virus	3
	Bovine viral diarrhea virus 1	518	Human herpesvirus 1	22	Harvey murine sarcoma virus	1	Human endogenous retrovirus	5			Harvey murine sarcoma virus	10			Enterobacteria phage M13	4	Harvey murine sarcoma virus	4	Moloney murine sarcoma virus	22			unidentified phage	4	Human immunodeficiency virus 1	15	Harvey murine sarcoma virus	3	Enterobacteria phage lambda	1	unidentified phage	2	Human herpesvirus 1	8			Harvey murine sarcoma virus	12	Human endogenous retrovirus	5	Human endogenous retrovirus	5	Harvey murine sarcoma virus	10	Enterobacteria phage M13	1
	Bovine viral diarrhea virus-1 strain CP821	479	Harvey murine sarcoma virus	21			Mouse mammary tumor virus	5			unidentified phage	4			Enterobacteria phage lambda	1			Harvey murine sarcoma virus	13			Bovine viral diarrhea virus 2	2	Intracisternal A-type particle IAP	9	Moloney murine leukemia virus	2	Enterobacteria phage M13	1	Human herpesvirus 1	1	Rous-associated virus type 1	3			Rous-associated virus type 1	5	Harvey murine sarcoma virus	2	Enterobacteria phage M13	2	Enterobacteria phage M13	3
	Feline leukemia virus	300	Enterobacteria phage M13	5			Enterobacteria phage M13	2			Enterobacteria phage M13	3							Enterobacteria phage M13	6			Human endogenous retrovirus	2	Murine leukemia virus	4	Enterobacteria phage lambda	1			Human immunodeficiency virus 1	1	Enterobacteria phage M13	1			Enterobacteria phage M13	1	Phage 21	2	Harvey murine sarcoma virus	2
	AKT8 retrovirus	227					unidentified phage	2															Enterobacteria phage f1	1	MLV-related virus CFS	3	Enterobacteria phage M13	1
	Human endogenous retrovirus	176																							Human endogenous retrovirus	2	uncultured phage	1
	Human herpesvirus 1	6																							XMRV	2
	Harvey murine sarcoma virus	4
	Enterobacteria phage M13	2

## Sheet: bladder
Bladder PDX	Name	SRR5825451	Name	SRR5825452	Name	SRR5825453	Name	SRR5825454	Name	SRR5825455	Name	SRR5825456	Name	SRR5825457	Name	SRR5825458	Name	SRR5825459	Name	SRX4283514-SRR7412033-34	Name	SRX4283515-SRR7412035-36	Name	SRX4283516-SRR7412037-38	Name	SRX4283517-SRR7412039-40	Name	SRX4283518-SRR7412041-42	Name	SRX4283519-SRR7412043-44	Name	SRX4283520-SRR7412045-46	Name	SRX4283521-SRR7412047-48	Name	SRX4283522-SRR7412049-50	Name	SRR7412051	Name	SRX4283524-SRR7412052-53	Name	SRX4283525-SRR7412054-55	Name	SRX4283526-SRR7412056-57	Name	SRX4283527-SRR7412058-59	Name	SRX4283528-SRR7412060-61
	Murine leukemia virus	170586	Murine leukemia virus	196842	Murine leukemia virus	103773	Murine leukemia virus	118446	Murine leukemia virus	123818	Enterobacteria phage phiX174	838433	Murine leukemia virus	232716	Murine leukemia virus	99546	Murine leukemia virus	273707	Murine leukemia virus	301177	Murine leukemia virus	145681	Murine leukemia virus	212024	Enterobacteria phage phiX174	151849	Enterobacteria phage phiX174	100402	Enterobacteria phage phiX174	137750	Enterobacteria phage phiX174	141519	Enterobacteria phage phiX174	117011	Enterobacteria phage phiX174	144576	XMRV	246817	XMRV	509641	XMRV	510960	Enterobacteria phage phiX174	110206	Enterobacteria phage phiX174	107879	Enterobacteria phage phiX174	99342
	AKR (endogenous) murine leukemia virus	163664	AKR (endogenous) murine leukemia virus	187067	AKR (endogenous) murine leukemia virus	97065	AKR (endogenous) murine leukemia virus	112242	AKR (endogenous) murine leukemia virus	114276	Murine leukemia virus	82368	AKR (endogenous) murine leukemia virus	219269	AKR (endogenous) murine leukemia virus	94228	AKR (endogenous) murine leukemia virus	255399	AKR (endogenous) murine leukemia virus	250875	AKR (endogenous) murine leukemia virus	121439	AKR (endogenous) murine leukemia virus	176765	Bovine viral diarrhea virus 2	2537	Murine leukemia virus	2370	Murine leukemia virus	3047	Murine leukemia virus	73385	Murine leukemia virus	59696	Murine leukemia virus	82914	UNKNOWN TAXON	129309	UNKNOWN TAXON	280471	UNKNOWN TAXON	280784	Murine leukemia virus	6486	Murine leukemia virus	5888	Murine leukemia virus	5523
	Enterobacteria phage phiX174	33832	Enterobacteria phage phiX174	59790	Enterobacteria phage phiX174	90550	Enterobacteria phage phiX174	44412	Enterobacteria phage phiX174	100978	AKR (endogenous) murine leukemia virus	74636	Enterobacteria phage phiX174	32899	Enterobacteria phage phiX174	77615	Enterobacteria phage phiX174	55026	Enterobacteria phage phiX174	131833	Enterobacteria phage phiX174	112756	Enterobacteria phage phiX174	144124	Murine leukemia virus	1779	AKR (endogenous) murine leukemia virus	1776	AKR (endogenous) murine leukemia virus	2248	AKR (endogenous) murine leukemia virus	59469	AKR (endogenous) murine leukemia virus	48376	AKR (endogenous) murine leukemia virus	66774	Murine leukemia virus	82610	Murine leukemia virus	179558	Murine leukemia virus	183899	AKR (endogenous) murine leukemia virus	4658	AKR (endogenous) murine leukemia virus	4272	AKR (endogenous) murine leukemia virus	4012
	Xenotropic murine leukemia virus	13245	Xenotropic murine leukemia virus	15261	Xenotropic murine leukemia virus	7975	Xenotropic murine leukemia virus	9073	Xenotropic murine leukemia virus	9399	Bovine viral diarrhea virus 2	7799	Xenotropic murine leukemia virus	18509	Xenotropic murine leukemia virus	7539	Xenotropic murine leukemia virus	21075	Xenotropic murine leukemia virus	16343	Xenotropic murine leukemia virus	8004	Xenotropic murine leukemia virus	11741	Human papillomavirus type 16	1204	Bovine viral diarrhea virus 2	1170	Bovine viral diarrhea virus 2	1796	Bovine viral diarrhea virus 2	20866	Bovine viral diarrhea virus 2	17967	Bovine viral diarrhea virus 2	26444	Enterobacteria phage phiX174	49617	Enterobacteria phage phiX174	92830	Enterobacteria phage phiX174	82388	Bovine viral diarrhea virus 2	2211	Bovine viral diarrhea virus 2	1844	Bovine viral diarrhea virus 2	2110
	UNKNOWN TAXON	6088	UNKNOWN TAXON	7382	Bovine viral diarrhea virus 2	4395	UNKNOWN TAXON	4438	UNKNOWN TAXON	4993	Xenotropic murine leukemia virus	5972	UNKNOWN TAXON	8564	Human papillomavirus type 16	3906	Bovine viral diarrhea virus 2	13346	Bovine viral diarrhea virus 2	9899	Bovine viral diarrhea virus 2	6317	Bovine viral diarrhea virus 2	9301	AKR (endogenous) murine leukemia virus	1018	Human papillomavirus type 16	782	Human papillomavirus type 16	1088	Xenotropic murine leukemia virus	3884	Xenotropic murine leukemia virus	3409	Xenotropic murine leukemia virus	4759	Xenotropic murine leukemia virus	33248	Xenotropic murine leukemia virus	70512	Xenotropic murine leukemia virus	72060	XMRV	1254	Human papillomavirus type 16	964	XMRV	881
	Human papillomavirus type 16	3842	Human papillomavirus type 16	4066	UNKNOWN TAXON	3973	Human papillomavirus type 16	4294	Bovine viral diarrhea virus 2	4739	Human papillomavirus type 16	4774	Bovine viral diarrhea virus 2	5966	UNKNOWN TAXON	3619	UNKNOWN TAXON	10394	Moloney murine sarcoma virus	8610	Moloney murine sarcoma virus	4182	Moloney murine sarcoma virus	6069	Simian virus 40	704	XMRV	506	XMRV	580	Human papillomavirus type 16	3726	Human papillomavirus type 16	2986	Human papillomavirus type 16	4370	Murine AIDS virus-related provirus	23299	Murine AIDS virus-related provirus	51738	Murine AIDS virus-related provirus	51705	UNKNOWN TAXON	955	XMRV	924	Human papillomavirus type 16	868
	Moloney murine leukemia virus	2820	Bovine viral diarrhea virus 2	3590	Human papillomavirus type 16	2796	Bovine viral diarrhea virus 2	2874	Human papillomavirus type 16	2707	UNKNOWN TAXON	3520	Human papillomavirus type 16	4214	Bovine viral diarrhea virus 2	2793	Moloney murine sarcoma virus	5306	UNKNOWN TAXON	7904	UNKNOWN TAXON	4075	UNKNOWN TAXON	6023	XMRV	417	Simian virus 40	386	Simian virus 40	495	UNKNOWN TAXON	2396	UNKNOWN TAXON	1976	UNKNOWN TAXON	3577	Moloney murine leukemia virus	15951	Moloney murine leukemia virus	39621	Moloney murine leukemia virus	36647	Human papillomavirus type 16	858	UNKNOWN TAXON	737	UNKNOWN TAXON	793
	Bovine viral diarrhea virus 2	2595	Moloney murine sarcoma virus	3304	Moloney murine leukemia virus	1991	Moloney murine leukemia virus	1934	Moloney murine leukemia virus	2287	AKT8 retrovirus	1649	Moloney murine sarcoma virus	4181	Moloney murine leukemia virus	1803	Moloney murine leukemia virus	4975	Moloney murine leukemia virus	7556	Moloney murine leukemia virus	3805	Moloney murine leukemia virus	5566	UNKNOWN TAXON	413	UNKNOWN TAXON	300	UNKNOWN TAXON	394	Moloney murine sarcoma virus	2023	Moloney murine sarcoma virus	1833	Moloney murine sarcoma virus	2400	AKR (endogenous) murine leukemia virus	9726	AKR (endogenous) murine leukemia virus	21585	AKR (endogenous) murine leukemia virus	24940	Xenotropic murine leukemia virus	441	Human endogenous retrovirus K	507	Xenotropic murine leukemia virus	376
	Moloney murine sarcoma virus	2532	Moloney murine leukemia virus	3194	Moloney murine sarcoma virus	1901	Moloney murine sarcoma virus	1829	Moloney murine sarcoma virus	2245	Moloney murine leukemia virus	1620	Moloney murine leukemia virus	4091	Moloney murine sarcoma virus	1718	Human papillomavirus type 16	3472	Murine leukemia virus SL3-2	4422	Murine leukemia virus SL3-2	2058	Murine leukemia virus SL3-2	3012	LNras*SN acutely transforming retrovirus	394	LNras*SN acutely transforming retrovirus	249	LNras*SN acutely transforming retrovirus	325	Moloney murine leukemia virus	1882	Moloney murine leukemia virus	1505	Moloney murine leukemia virus	2187	MLV-related virus CFS	2868	MLV-related virus CFS	7120	MLV-related virus CFS	6674	Human endogenous retrovirus K	367	Xenotropic murine leukemia virus	400	Bovine viral diarrhea virus 1	297
	AKT8 retrovirus	1122	AKT8 retrovirus	1523	AKT8 retrovirus	1323	AKT8 retrovirus	1123	AKT8 retrovirus	1378	Moloney murine sarcoma virus	1502	AKT8 retrovirus	1935	AKT8 retrovirus	916	AKT8 retrovirus	3432	AKT8 retrovirus	2713	Human papillomavirus type 16	2032	AKT8 retrovirus	2082	Bovine viral diarrhea virus 1	281	Bovine viral diarrhea virus 1	213	Bovine viral diarrhea virus 1	286	Murine leukemia virus SL3-2	1245	AKT8 retrovirus	983	XMRV	2076	Bovine viral diarrhea virus 2	2650	Bovine viral diarrhea virus 2	4182	Bovine viral diarrhea virus 2	6031	Bovine viral diarrhea virus 1	303	Bovine viral diarrhea virus 1	307	Human endogenous retrovirus K	284
	Murine leukemia virus SL3-2	943	Murine leukemia virus SL3-2	1297	Murine AIDS virus-related provirus	806	Murine leukemia virus SL3-2	708	Murine AIDS virus-related provirus	1223	Murine AIDS virus-related provirus	1064	Murine leukemia virus SL3-2	1589	Murine AIDS virus-related provirus	704	Murine AIDS virus-related provirus	2079	Simian virus 40	2003	AKT8 retrovirus	1411	Human papillomavirus type 16	1780	Murine AIDS virus-related provirus	203	Xenotropic murine leukemia virus	147	Xenotropic murine leukemia virus	205	AKT8 retrovirus	1213	Murine leukemia virus SL3-2	931	AKT8 retrovirus	1371	Murine leukemia virus SL3-2	1735	Murine leukemia virus SL3-2	3805	Murine leukemia virus SL3-2	3807	Murine AIDS virus-related provirus	255	AKT8 retrovirus	224	AKT8 retrovirus	195
	Murine AIDS virus-related provirus	683	Murine AIDS virus-related provirus	1141	Murine leukemia virus SL3-2	690	Murine AIDS virus-related provirus	645	Murine leukemia virus SL3-2	893	Murine leukemia virus SL3-2	627	Murine AIDS virus-related provirus	1512	LNras*SN acutely transforming retrovirus	596	Murine leukemia virus SL3-2	2001	Murine AIDS virus-related provirus	1927	Murine AIDS virus-related provirus	1007	Murine AIDS virus-related provirus	1555	Bovine viral diarrhea virus-1 strain CP821	174	Bovine viral diarrhea virus-1 strain CP821	134	AKT8 retrovirus	184	Murine AIDS virus-related provirus	908	Murine AIDS virus-related provirus	732	Murine leukemia virus SL3-2	1263	Moloney murine sarcoma virus	574	Human papillomavirus type 16	1296	Moloney murine sarcoma virus	1305	AKT8 retrovirus	250	Moloney murine leukemia virus	194	LNras*SN acutely transforming retrovirus	186
	Human endogenous retrovirus K	526	LNras*SN acutely transforming retrovirus	500	Human endogenous retrovirus K	585	LNras*SN acutely transforming retrovirus	451	Abelson murine leukemia virus	432	Abelson murine leukemia virus	560	Human endogenous retrovirus K	640	Murine leukemia virus SL3-2	578	Abelson murine leukemia virus	779	Human papillomavirus type 16	1504	XMRV	410	XMRV	741	AKT8 retrovirus	156	AKT8 retrovirus	119	Bovine viral diarrhea virus-1 strain CP821	134	XMRV	660	XMRV	687	Murine AIDS virus-related provirus	1190	Human papillomavirus type 16	482	Human endogenous retrovirus K	680	Human papillomavirus type 16	1282	Moloney murine leukemia virus	249	LNras*SN acutely transforming retrovirus	165	Moloney murine leukemia virus	176
	LNras*SN acutely transforming retrovirus	489	Bovine viral diarrhea virus 1	392	Abelson murine leukemia virus	532	Bovine viral diarrhea virus 1	415	LNras*SN acutely transforming retrovirus	424	LNras*SN acutely transforming retrovirus	531	Abelson murine leukemia virus	574	Human endogenous retrovirus K	479	LNras*SN acutely transforming retrovirus	601	XMRV	826	MLV-related virus CFS	352	MLV-related virus CFS	509	Xenotropic murine leukemia virus	153	Human endogenous retrovirus K	111	Moloney murine sarcoma virus	125	Bovine viral diarrhea virus 1	461	Human endogenous retrovirus K	405	Bovine viral diarrhea virus 1	468	Human endogenous retrovirus K	476	Moloney murine sarcoma virus	533	AKT8 retrovirus	542	LNras*SN acutely transforming retrovirus	168	Murine AIDS virus-related provirus	163	Murine AIDS virus-related provirus	173
	Bovine viral diarrhea virus 1	433	Abelson murine leukemia virus	371	LNras*SN acutely transforming retrovirus	505	Abelson murine leukemia virus	321	MLV-related virus CFS	335	Bovine viral diarrhea virus 1	482	Bovine viral diarrhea virus 1	496	Bovine viral diarrhea virus 1	391	Bovine viral diarrhea virus 1	540	MLV-related virus CFS	625	Bovine viral diarrhea virus 1	183	Bovine viral diarrhea virus 1	229	Human endogenous retrovirus K	137	Moloney murine leukemia virus	83	Human endogenous retrovirus K	124	Mouse mammary tumor virus	341	Bovine viral diarrhea virus 1	335	MLV-related virus CFS	362	Simian virus 40	286	Simian virus 40	488	Human endogenous retrovirus K	501	Moloney murine sarcoma virus	144	Moloney murine sarcoma virus	155	Moloney murine sarcoma virus	155
	Abelson murine leukemia virus	323	MLV-related virus CFS	353	Bovine viral diarrhea virus 1	387	MLV-related virus CFS	244	Bovine viral diarrhea virus 1	329	Human endogenous retrovirus K	427	LNras*SN acutely transforming retrovirus	467	Abelson murine leukemia virus	335	MLV-related virus CFS	486	Bovine viral diarrhea virus 1	237	LNras*SN acutely transforming retrovirus	92	Human endogenous retrovirus K	151	Moloney murine leukemia virus	87	Murine AIDS virus-related provirus	74	Moloney murine leukemia virus	122	LNras*SN acutely transforming retrovirus	316	Mouse mammary tumor virus	276	Mouse mammary tumor virus	324	AKT8 retrovirus	229	AKT8 retrovirus	437	LNras*SN acutely transforming retrovirus	433	Murine leukemia virus SL3-2	137	Murine leukemia virus SL3-2	111	Murine leukemia virus SL3-2	110
	MLV-related virus CFS	202	Human endogenous retrovirus K	306	MLV-related virus CFS	302	Human endogenous retrovirus K	183	Human endogenous retrovirus K	243	MLV-related virus CFS	285	MLV-related virus CFS	358	MLV-related virus CFS	210	Human immunodeficiency virus 1	246	Human adenovirus 5	220	Abelson murine leukemia virus	90	Abelson murine leukemia virus	126	Moloney murine sarcoma virus	87	Moloney murine sarcoma virus	66	Murine AIDS virus-related provirus	92	Exogenous mouse mammary tumor virus	231	LNras*SN acutely transforming retrovirus	256	LNras*SN acutely transforming retrovirus	317	LNras*SN acutely transforming retrovirus	219	LNras*SN acutely transforming retrovirus	435	Simian virus 40	396	Human endogenous retrovirus	90	Abelson murine leukemia virus	74	Abelson murine leukemia virus	58
	Feline leukemia virus	115	Feline leukemia virus	153	Feline leukemia virus	118	Feline leukemia virus	128	Feline leukemia virus	125	Human immunodeficiency virus 1	174	Feline leukemia virus	218	Human immunodeficiency virus 1	128	Intracisternal A-type particle IAP	188	Human endogenous retrovirus K	210	Mouse mammary tumor virus	65	Mouse mammary tumor virus	105	Human endogenous retrovirus	51	Murine leukemia virus SL3-2	50	Human adenovirus 5	54	MLV-related virus CFS	225	MLV-related virus CFS	205	Human endogenous retrovirus K	296	Bovine viral diarrhea virus 1	124	Bovine viral diarrhea virus 1	222	Bovine viral diarrhea virus 1	256	Abelson murine leukemia virus	53	Bovine viral diarrhea virus-1 strain CP821	41	Bovine viral diarrhea virus-1 strain CP821	45
	Bovine viral diarrhea virus-1 strain CP821	114	Intracisternal A-type particle IAP	104	Bovine viral diarrhea virus-1 strain CP821	92	Human immunodeficiency virus 1	103	Human immunodeficiency virus 1	122	Intracisternal A-type particle IAP	147	Intracisternal A-type particle IAP	133	Feline leukemia virus	113	Feline leukemia virus	139	Abelson murine leukemia virus	143	Friend spleen focus-forming virus	56	LNras*SN acutely transforming retrovirus	104	MLV-related virus CFS	42	Human endogenous retrovirus	48	Human endogenous retrovirus	54	Human endogenous retrovirus K	223	Exogenous mouse mammary tumor virus	178	Exogenous mouse mammary tumor virus	226	Abelson murine leukemia virus	69	Bovine viral diarrhea virus-1 strain CP821	122	Mouse mammary tumor virus	158	MLV-related virus CFS	51	MLV-related virus CFS	34	MLV-related virus CFS	39
	Intracisternal A-type particle IAP	69	Bovine viral diarrhea virus-1 strain CP821	100	Intracisternal A-type particle IAP	81	Bovine viral diarrhea virus-1 strain CP821	90	Intracisternal A-type particle IAP	122	Bovine viral diarrhea virus-1 strain CP821	126	Bovine viral diarrhea virus-1 strain CP821	126	Bovine viral diarrhea virus-1 strain CP821	112	XMRV	130	LNras*SN acutely transforming retrovirus	141	Bovine viral diarrhea virus-1 strain CP821	51	Exogenous mouse mammary tumor virus	66	Murine leukemia virus SL3-2	35	Human adenovirus 5	28	Murine leukemia virus SL3-2	42	Endogenous mouse mammary tumor virus Mtv1	193	Abelson murine leukemia virus	169	Abelson murine leukemia virus	224	Bovine viral diarrhea virus-1 strain CP821	53	HoMuLV murine leukemia virus	121	Abelson murine leukemia virus	142	Bovine viral diarrhea virus-1 strain CP821	48	Rous sarcoma virus	26	Feline leukemia virus	20
	Human immunodeficiency virus 1	56	Human immunodeficiency virus 1	98	Human immunodeficiency virus 1	80	Intracisternal A-type particle IAP	75	XMRV	105	Feline leukemia virus	120	Human immunodeficiency virus 1	112	XMRV	61	Bovine viral diarrhea virus-1 strain CP821	120	Friend spleen focus-forming virus	105	Human endogenous retrovirus K	51	Friend spleen focus-forming virus	66	Abelson murine leukemia virus	29	Abelson murine leukemia virus	22	Feline leukemia virus	29	Abelson murine leukemia virus	176	Endogenous mouse mammary tumor virus Mtv1	158	Endogenous mouse mammary tumor virus Mtv1	186	Human immunodeficiency virus 1	52	Abelson murine leukemia virus	103	HoMuLV murine leukemia virus	123	Feline leukemia virus	30	Feline leukemia virus	16	Human endogenous retrovirus	12
	XMRV	54	XMRV	74	XMRV	49	XMRV	51	Bovine viral diarrhea virus-1 strain CP821	104	XMRV	85	XMRV	103	Intracisternal A-type particle IAP	58	Friend spleen focus-forming virus	105	Bovine viral diarrhea virus-1 strain CP821	57	Human endogenous retrovirus	50	Bovine viral diarrhea virus-1 strain CP821	65	Human adenovirus 5	29	MLV-related virus CFS	14	Abelson murine leukemia virus	23	Bovine viral diarrhea virus-1 strain CP821	124	Bovine viral diarrhea virus-1 strain CP821	69	Bovine viral diarrhea virus-1 strain CP821	122	HoMuLV murine leukemia virus	49	Feline leukemia virus	95	Human immunodeficiency virus 1	118	Mouse mammary tumor virus	11	Human endogenous retrovirus	13	Mouse mammary tumor virus	11
	Human endogenous retrovirus	31	Mouse mammary tumor virus	71	Friend spleen focus-forming virus	46	Friend spleen focus-forming virus	38	Friend spleen focus-forming virus	64	Exogenous mouse mammary tumor virus	76	Friend spleen focus-forming virus	100	Human endogenous retrovirus	24	Human endogenous retrovirus K	80	Human adenovirus C	55	Exogenous mouse mammary tumor virus	35	Endogenous mouse mammary tumor virus Mtv1	56	Feline leukemia virus	27	Mouse mammary tumor virus	13	MLV-related virus CFS	16	Human mammary tumor virus	49	Intracisternal A-type particle IAP	46	Human endogenous retrovirus	72	Feline leukemia virus	47	Human immunodeficiency virus 1	82	Bovine viral diarrhea virus-1 strain CP821	100	Rous sarcoma virus	9	Mouse mammary tumor virus	13	Rous sarcoma virus	8
	Exogenous mouse mammary tumor virus	26	Exogenous mouse mammary tumor virus	64	Human endogenous retrovirus	25	Human endogenous retrovirus	19	Exogenous mouse mammary tumor virus	34	Endogenous mouse mammary tumor virus Mtv1	64	Human endogenous retrovirus	41	Friend spleen focus-forming virus	23	Harvey murine sarcoma virus	36	Mouse mammary tumor virus	53	Endogenous mouse mammary tumor virus Mtv1	33	Intracisternal A-type particle IAP	36	Intracisternal A-type particle IAP	3	Human adenovirus C	12	Human adenovirus C	13	Friend spleen focus-forming virus	43	Friend spleen focus-forming virus	44	Friend spleen focus-forming virus	66	Human endogenous retrovirus	40	Mouse mammary tumor virus	64	Feline leukemia virus	87	Intracisternal A-type particle IAP	5	Friend spleen focus-forming virus	5	Intracisternal A-type particle IAP	6
	Friend spleen focus-forming virus	23	Friend spleen focus-forming virus	61	Endogenous mouse mammary tumor virus Mtv1	17	Itacaiunas virus	11	Endogenous mouse mammary tumor virus Mtv1	29	Friend spleen focus-forming virus	63	Endogenous mouse mammary tumor virus Mtv1	32	Endogenous mouse mammary tumor virus Mtv1	22	Curionopolis virus	35	Exogenous mouse mammary tumor virus	48	Human immunodeficiency virus 1	22	HoMuLV murine leukemia virus	16	Curionopolis virus	2	Feline leukemia virus	11	Human adenovirus 2	5	Intracisternal A-type particle IAP	39	Human mammary tumor virus	42	Intracisternal A-type particle IAP	44	Friend spleen focus-forming virus	31	Friend spleen focus-forming virus	59	Exogenous mouse mammary tumor virus	82	Friend spleen focus-forming virus	4	Harvey murine sarcoma virus	4	Friend spleen focus-forming virus	5
	Mouse mammary tumor virus	20	Endogenous mouse mammary tumor virus Mtv1	55	Itacaiunas virus	15	Curionopolis virus	10	Itacaiunas virus	27	Mouse mammary tumor virus	58	Itacaiunas virus	31	Exogenous mouse mammary tumor virus	21	Exogenous mouse mammary tumor virus	33	Endogenous mouse mammary tumor virus Mtv1	39	Intracisternal A-type particle IAP	22	Human endogenous retrovirus	16	Human herpesvirus 1	1	Rous sarcoma virus	8	Intracisternal A-type particle IAP	5	Feline leukemia virus	21	Human endogenous retrovirus	23	Human mammary tumor virus	40	Human adenovirus 5	26	Human endogenous retrovirus	52	Endogenous mouse mammary tumor virus Mtv1	62			Intracisternal A-type particle IAP	3	Harvey murine sarcoma virus	2
	Endogenous mouse mammary tumor virus Mtv1	17	Human endogenous retrovirus	21	Curionopolis virus	13	Merkel cell polyomavirus	7	Human endogenous retrovirus	15	Itacaiunas virus	54	Exogenous mouse mammary tumor virus	28	Harvey murine sarcoma virus	6	Human endogenous retrovirus	32	Intracisternal A-type particle IAP	38	HoMuLV murine leukemia virus	9	Human mammary tumor virus	12			Friend spleen focus-forming virus	5	Curionopolis virus	3	Human endogenous retrovirus	18	Feline leukemia virus	21	Feline leukemia virus	34	Mouse mammary tumor virus	14	Human adenovirus 5	42	Friend spleen focus-forming virus	57			Curionopolis virus	2	Itacaiunas virus	2
	Itacaiunas virus	13	Curionopolis virus	11	Harvey murine sarcoma virus	8	Harvey murine sarcoma virus	3	Harvey murine sarcoma virus	13	Rous sarcoma virus	26	Merkel cell polyomavirus	24	Itacaiunas virus	6	Itacaiunas virus	31	Human adenovirus 2	18	Harvey murine sarcoma virus	8	Harvey murine sarcoma virus	9			Human adenovirus 2	5	Friend spleen focus-forming virus	3	Curionopolis virus	10	Curionopolis virus	13	Human betaretrovirus	13	Curionopolis virus	8	Endogenous mouse mammary tumor virus Mtv1	34	Human endogenous retrovirus	47					Curionopolis virus	1
	Rous-associated virus type 1	9	Rous sarcoma virus	10	Rous sarcoma virus	6	Enterobacteria phage M13	1	Mouse mammary tumor virus	12	Curionopolis virus	18	Curionopolis virus	19	Curionopolis virus	4	Endogenous mouse mammary tumor virus Mtv1	28	HoMuLV murine leukemia virus	17	Curionopolis virus	6	Curionopolis virus	7			Harvey murine sarcoma virus	3	Vaccinia virus	1	Harvey murine sarcoma virus	9	Human betaretrovirus	12	Curionopolis virus	7	Harvey murine sarcoma virus	5	Exogenous mouse mammary tumor virus	29	Human adenovirus 5	20					Human herpesvirus 1	1
	Curionopolis virus	6	Itacaiunas virus	6	Myeloproliferative sarcoma virus	2			Curionopolis virus	9	Human endogenous retrovirus	18	Mouse mammary tumor virus	11	HoMuLV murine leukemia virus	2	HoMuLV murine leukemia virus	13	Harvey murine sarcoma virus	14	Human herpesvirus 1	6	Feline leukemia virus	6			Intracisternal A-type particle IAP	3			Human betaretrovirus	8	Harvey murine sarcoma virus	8	Itacaiunas virus	7	Intracisternal A-type particle IAP	4	Human adenovirus C	26	Intracisternal A-type particle IAP	19
	Rous sarcoma virus	6	Harvey murine sarcoma virus	4					HoMuLV murine leukemia virus	7	Harvey murine sarcoma virus	13	HoMuLV murine leukemia virus	9	Human mammary tumor virus	2	Mouse mammary tumor virus	12	Human endogenous retrovirus	13	Human mammary tumor virus	4	Human herpesvirus 1	5			Human herpesvirus 1	2			Itacaiunas virus	8	HoMuLV murine leukemia virus	5	HoMuLV murine leukemia virus	6	Human adenovirus C	2	Curionopolis virus	12	Curionopolis virus	18
	Harvey murine sarcoma virus	3	Human mammary tumor virus	2					Human mammary tumor virus	2	Human mammary tumor virus	13	Rous sarcoma virus	8	Mouse mammary tumor virus	2	Human betaretrovirus	5	Curionopolis virus	12	Human betaretrovirus	3	Human betaretrovirus	3			Human immunodeficiency virus 1	2			HoMuLV murine leukemia virus	6	Itacaiunas virus	3	Harvey murine sarcoma virus	5	Human herpesvirus 1	1	Intracisternal A-type particle IAP	10	Human mammary tumor virus	18
	Human betaretrovirus	1							Rous sarcoma virus	2	Merkel cell polyomavirus	4	Harvey murine sarcoma virus	6			Human mammary tumor virus	3	Feline leukemia virus	11			Human adenovirus 5	2							Human herpesvirus 1	1					Human mammary tumor virus	1	Harvey murine sarcoma virus	4	Harvey murine sarcoma virus	6
	Human mammary tumor virus	1									Human herpesvirus 1	1	Human mammary tumor virus	3			Retroviral provirus	1	Human mammary tumor virus	8																	Itacaiunas virus	1	Human mammary tumor virus	4	Human betaretrovirus	4
	Rauscher murine leukemia virus	1											Retroviral provirus	1					Human betaretrovirus	3																			Human betaretrovirus	3	Itacaiunas virus	1
																			Myeloproliferative leukemia virus	3																			Itacaiunas virus	3
																			Vaccinia virus	2																			Human herpesvirus 1	1
																			Human herpesvirus 1	1
																			Itacaiunas virus	1

[truncated: 8 more sheets: bladder Control, colorectal cancer, colorectal Control, Pancreatic Cancer, Pancreatic Control, Wild Type Mice, NSG mice, EBV]
