# Supplementary material for: Presence of complete murine viral genome sequences in patient-derived xenografts
Source: Nat Commun. 2021 Apr 1;12:2031. doi: 10.1038/s41467-021-22200-5 (PMC8017013; doi:10.1038/s41467-021-22200-5)
Supplement: Supplementary file 7 — Source Data [file 41467_2021_22200_MOESM7_ESM.xlsx]

## Sheet: Figure 1a
The proportion of murine virus reads in the total virome in various PDX tumor samples and corresponding controls, wild-type mice and NSG mice
Bresat Control	Breast PDX		GBM Control	GBM PDX		Lung Cancer Control	Lung Cancer PDX		Ovarian Cancer Control	Ovarian Cancer PDX		Bladder Cancer Control	Bladder Cancer PDX		Colorectal Cancer Control	Colorectal Cancer PDX		Pancreatic Cancer Control	Pancreatic Cancer PDX		Wild Type Mice	NSG mice		EBV-EBV	EBV-murine
0.00372906	0.895979		0.000436776	0.941554		0	0.895416		0.137378	0.818316		0	0.880959		0	0.895972		0	0.228671		0.257301	0.408428		0.0685154	0.824558
0.00968215	0.940671		0.00248269	0.948885		0	0.766063		0.0010172	0.67558		0.000272016	0.843157		0.0328426	0.947798		0.000882633	0.702041		0.279744	0.513906
0.00354856	0.902159		0.00192617	0.942104		0	0.141713		0.00117224	0.927303		0.00274369	0.65281		0.0119271	0.592866		0	0.823628		0.182269	0.37995
0.0034161	0.759899		0.00415973	0.92368		0	0.962679		0.00109793	0.835787		0.00468384	0.811203		0.014649	0.680478		0	0.775281		0.124079	0.36311
0.0104229	0.783995		0.000129205	0.910716		0	0.913773		0.000922293	0.904343		0.0123289	0.666509		0.00244898	0.911609		0.00348028	0.826871		0.141148	0.461732
0.00334691	0.789088		8.26e-05			0	0.71442		0.00108394	0.585394		0.00151451	0.160736			0.873393		0	0.847174			0.507285
0.0064919	0.93686		0.00011906			0	0.823708		0.00090014	0.879852		0.00712124	0.870878			0.813898		7.22e-06	0.907865			0.521868
0.00582098	0.941006		0.00177316			0	0.610343		0.00126334			0.00160075	0.698266			0.841874		0	0.824802			0.588259
0.0061232	0.936078		0.0661982			0	0.896593		0.00132532			0	0.838639					0	0.856148			0.554255
0.00628843	0.909857		0.00132009			0	0.588991		0.00107296			0	0.794415					0	0.775514			0.647851
0.00891307	0.926049		0.00129702			0	0.675949		0.00115687			0.00748239	0.696748					0	0.852779			0.613129
0.00551695	0.918395		0.00043878			0	0.770836		0.00159479			0.00127201	0.722135					0	0.91752			0.494246
0.00508151	0.936777		0.0482604			0	0.781991		0.00216419			0.00286388	0.024788					0.017355	0.837426			0.545671
0.00502062	0.930424		0.0451935			0	0.883019		0.000951496			0.00443045	0.048124					6.71e-07	0.641508			0.601803
0.00808625	0.937419		0.0376772			0	0.868865		0.000999733			0	0.0448597					0	0.876643
0.00507622	0.962201					0	0.704354		0.000800683			0	0.462313					0.000151296	0.809052
0.00692315	0.963355					0	0.783285		0.00237329			0	0.458035					4.36e-05
0.004864	0.96119					0	0.817391		0.000976563				0.47988					0
0.0109202	0.932652					0	0.873799		0.00130638				0.694674					0.000803631
0.0022214	0.932827					0	0.322624		0.000443129				0.69903					0
0.00627235	0.933608					0	0.019291		0.00117406				0.705717					3.38e-05
0.00628053	0.964844					0	0.529758		0.00142441				0.108308					0.00196812
0.00713588	0.964399					0	0.718312		0.00172151				0.0997559					0
0.00295615	0.950299					0	0.754603						0.10133					0
0.0165515	0.912587					0	0.0583433											0
0.00397784	0.915759					0	0.747751											0
0.00392057	0.910665					0	0.888303											0
0.00197969	0.884595					0	0.708782											0
0.00657591	0.903944					0	0.856416											0
0.00775822	0.889988					0	0.843391											0
0.0813571	0.858006					0	0.151727											0
0	0.867784					0	0.14907											0
0	0.864977					0	0.508291											0.0766089
0	0.977331					0	0.862261											0.00122447
0	0.963888					0	0.902046											0
0	0.970209					0	0.835097											0
0	0.9816					0	0.46286											0
0	0.956068					0	0.569015											0.000776878
0	0.891289					0												0.000611005
0	0.979779					0												0
0	0.972981					0												0
0	0.979707					0												0
0.0121188	0.982421					0												0
0	0.966395					0												0
0	0.859486					0												0
0	0.854528					0												0
0	0.83784					0												0
4.39e-05	0.748595					0												4.14e-05
0	0.723896					0												0
0.0238843	0.73007					0
0.000454275	0.7392					0.000443262
0	0.73496					0.000384468
0	0.727113
0.0161462	0.240138
0	0.677473
0	0.729312
0	0.696618
0	0.534828
	0.694892
	0.65699
	0.574212
	0.701739
	0.869432
	0.181704
	0.704891
	0.847305
	0.848262
	0.747341
	0.942866
	0.821934
	0.773757
	0.718273
	0.14464
	0.911443
	0.929156
	0.629545
	0.229809
	0.693479
	0.730159
	0.817072
	0.248088
	0.777355
	0.955316
	0.850749
	0.794562
	0.868677

## Sheet: Figure 1b
The major categories of murine virus as identified by sequence reads from all PDX cancer samples
	Reads Proportion
Murine leukemia virus	0.467145
AKR (endogenous) murine leukemia virus	0.221508
Murine AIDS virus-related provirus	0.109944
Xenotropic murine leukemia virus	0.0822606
Xenotropic murine leukemia virus-related virus	0.0584118
Moloney murine leukemia virus	0.0162781
Murine leukemia virus SL3-2	0.0114695
Others	0.0329823

## Sheet: Figure 1e
Fig 1e. Amplification of XMLV ENV, XMRV GAG, and MLV GPP gene fragments from genomic DNA preparations of two breast cancer PDX tumor samples. The human GAPDH gene was used as a control to validate the experimental system. Reaction without template is considered as negative control.

## Sheet: Figure 1f
Figure. 1f. Amplification of the MLV GPP gene fragment from 4 breast cancer PDX models with duplicates (A, B). The human GAPDH gene was used as a control to validate the experimental system. Reaction without template is considered as negative control.

## Sheet: Figure 2e
Fig 2e. correlations were found between the amount of mouse-specific (x-axis) and murine viruses reads (y-axis) across all PDX samples examined
Experiment Accession	Mouse mapped Percentage in total	Murine Virus Percentage in virome
ERR2587337	0.0595386	0.9816
ERX1164353	0.0288352	0.847305
ERX1164354	0.0299101	0.848262
ERX1164355	0.038732	0.747341
ERX1164356	0.105072	0.942866
ERX1164357	0.0299485	0.821934
ERX1164358	0.0241613	0.773757
ERX1164359	0.077894	0.895972
ERX1164360	0.171435	0.947798
ERX1164361	0.0521126	0.592866
ERX1164362	0.0485123	0.680478
ERX1164363	0.0376143	0.911609
ERX1164364	0.0780293	0.873393
ERX1164365	0.0782983	0.718273
ERX1164366	0.021778	0.895416
ERX1164367	0.0331543	0.766063
ERX1164368	0.0248676	0.141713
ERX1164369	0.120469	0.962679
ERX1164370	0.02321	0.913773
ERX1164374	0.0929446	0.71442
ERX1164375	0.0325821	0.823708
ERX1164376	0.0545346	0.610343
ERX1164377	0.0632149	0.896593
ERX1164378	0.0400464	0.588991
ERX1164379	0.202038	0.675949
ERX1164380	0.0385754	0.770836
ERX1164381	0.0473773	0.781991
ERX1164382	0.0401315	0.883019
ERX1164383	0.108109	0.868865
ERX1164384	0.0608453	0.704354
ERX1164385	0.0694811	0.783285
ERX1164386	0.057563	0.817391
ERX1164387	0.110146	0.873799
ERX1164388	0.0398773	0.14464
ERX1164389	0.0564767	0.911443
ERX1164390	0.057974	0.929156
ERX1164391	0.0316051	0.629545
ERX1164392	0.141869	0.229809
ERX1164393	0.0540645	0.693479
ERX1164394	0.0520781	0.730159
ERX1164395	0.0734663	0.817072
ERX1164396	0.0232247	0.248088
ERX1164397	0.0239729	0.777355
ERX1164398	0.181422	0.955316
ERX1164399	0.045804	0.850749
ERX1164400	0.0680821	0.794562
ERX1164401	0.0524142	0.868677
ERX1164402	0.03282	0.813898
ERX1164403	0.107067	0.841874
ERX1164405	0.0693243	0.322624
ERX1164406	0.263931	0.019291
ERX1164407	0.08551	0.529758
ERX1164408	0.0712291	0.718312
ERX1164409	0.103961	0.754603
ERX1164410	0.242122	0.0583433
ERX1164411	0.135161	0.747751
ERX1164412	0.116416	0.888303
ERX1164413	0.128983	0.818316
ERX1164414	0.0162598	0.67558
ERX1164415	0.506407	0.927303
ERX1164416	0.0494771	0.835787
ERX1164419	0.107796	0.228671
ERX1164420	0.0553193	0.702041
ERX1164421	0.0250099	0.708782
ERX1164422	0.155876	0.856416
ERX1164423	0.0200585	0.843391
ERX1164424	0.0335715	0.151727
ERX1164425	0.0575609	0.14907
ERX1164426	0.0827153	0.508291
ERX1164427	0.185864	0.862261
ERX1164428	0.0306808	0.902046
ERX1164429	0.119139	0.835097
ERX1164430	0.041924	0.904343
ERX1164431	0.0719781	0.585394
ERX1164432	0.0488312	0.879852
ERX1164433	0.0775137	0.46286
ERX2603577	0.0432239	0.895979
ERX2603578	0.0433177	0.940671
ERX2603579	0.0438083	0.902159
ERX2603580	0.0891072	0.759899
ERX2603581	0.0889077	0.783995
ERX2603582	0.0891694	0.789088
ERX2603583	0.142377	0.93686
ERX2603584	0.142706	0.941006
ERX2603585	0.142352	0.936078
ERX2603586	0.076676	0.909857
ERX2603587	0.0770777	0.926049
ERX2603588	0.0770197	0.918395
ERX2603589	0.0447051	0.936777
ERX2603590	0.0445324	0.930424
ERX2603591	0.0447119	0.937419
ERX2603592	0.0700818	0.962201
ERX2603593	0.0700054	0.963355
ERX2603594	0.0697958	0.96119
ERX2603595	0.282728	0.932652
ERX2603596	0.282305	0.932827
ERX2603597	0.282333	0.933608
ERX2603598	0.0463268	0.964844
ERX2603599	0.0468003	0.964399
ERX2603600	0.046399	0.950299
ERX2603601	0.145122	0.912587
ERX2603602	0.144554	0.915759
ERX2603603	0.144991	0.910665
ERX2603604	0.0866063	0.884595
ERX2603605	0.0867927	0.903944
ERX2603606	0.0867708	0.889988
ERX2603607	0.186181	0.858006
ERX2603608	0.185642	0.867784
ERX2603609	0.185453	0.864977
ERX2603610	0.112173	0.977331
ERX2603611	0.0660984	0.963888
ERX2603612	0.0677358	0.970209
ERX2603614	0.0636639	0.956068
ERX2603615	0.0375179	0.891289
ERX2603616	0.0702692	0.979779
ERX2603617	0.0461718	0.972981
ERX2603618	0.0900932	0.979707
ERX2603619	0.0818523	0.982421
ERX2603620	0.0465407	0.966395
ERX2620212	0.173351	0.823628
ERX2620213	0.182836	0.775281
ERX2620214	0.272322	0.826871
ERX2620215	0.20285	0.847174
ERX2620216	0.276553	0.907865
ERX2620217	0.244816	0.824802
ERX2620218	0.234326	0.856148
ERX2620219	0.119079	0.775514
ERX2620220	0.193621	0.852779
ERX2620221	0.304669	0.91752
ERX2620222	0.327225	0.837426
ERX2620223	0.236042	0.641508
ERX2620224	0.250176	0.876643
ERX2620225	0.193515	0.809052
SRR6727453	0.0211222	0.73007
SRX1098160	0.114403	0.569015
SRX2248852	0.0078846	0.941554
SRX2248853	0.0174099	0.948885
SRX2248854	0.012749	0.942104
SRX2248855	0.00296186	0.92368
SRX2248856	0.00284082	0.910716
SRX3003255	0.0622065	0.880959
SRX3003256	0.0940698	0.843157
SRX3003257	0.0678289	0.65281
SRX3003258	0.0787244	0.811203
SRX3003259	0.0950298	0.666509
SRX3003260	0.099058	0.160736
SRX3003261	0.102284	0.870878
SRX3003262	0.0620191	0.698266
SRX3003263	0.178818	0.838639
SRX3700451	0.0246846	0.859486
SRX3700452	0.0459528	0.854528
SRX3700453	0.0233622	0.83784
SRX3700454	0.0188684	0.748595
SRX3700455	0.0192941	0.723896
SRX3700457	0.0196742	0.7392
SRX3700458	0.0186492	0.73496
SRX3700459	0.0205444	0.727113
SRX3700460	0.323672	0.240138
SRX3700461	0.0505995	0.677473
SRX3700462	0.0547479	0.729312
SRX3700463	0.0505976	0.696618
SRX3700464	0.0825342	0.534828
SRX3700465	0.115214	0.694892
SRX3700466	0.115477	0.65699
SRX3700467	0.0781223	0.574212
SRX3700468	0.097548	0.701739
SRX3700469	0.190459	0.869432
SRX3700470	0.489966	0.181704
SRX3700471	0.0975927	0.704891
SRX4283514	0.0691405	0.794415
SRX4283515	0.0566814	0.696748
SRX4283516	0.0601327	0.722135
SRX4283517	0.0129177	0.024788
SRX4283518	0.0100124	0.048124
SRX4283519	0.00924724	0.0448597
SRX4283520	0.0664607	0.462313
SRX4283521	0.0653139	0.458035
SRX4283522	0.0674495	0.47988
SRX4283523	0.0488447	0.694674
SRX4283524	0.0432087	0.69903
SRX4283525	0.0563087	0.705717
SRX4283526	0.0148979	0.108308
SRX4283527	0.0134227	0.0997559
SRX4283528	0.0144481	0.10133

## Sheet: Figure 3a
Fig. 3a Relative proportions of murine viruses in the virome of lung cancer PDX cells are significantly higher than in the cells from the primary lung cancer samples as measured by single-cell RNA-Seq
Single Cell	Lung Cancer Control
0	0
0	0
0	0
0	0
0	0
0	0
0	0
0	0
0	0
0	0
0	0
0	0
0.0612387	0
0	0
0	0
0	0
0	0
0.0699433	0
0	0
0	0
0	0
0.000128172	0
0.0114375	0
0	0
0	0
0	0
0	0
0.00293686	0
0	0
0	0
0	0
0	0
0	0
0	0
0	0
0.00420831	0
0	0
0	0
0.00035392	0
0.138701	0
0.0532533	0
0.0730691	0
0.0709992	0
0.0621279	0
0.0548122	0
0.0598173	0
0	0
0	0
0	0
0.164966	0
0	0.000443262
0	0.000384468
0
0.000404204
0
0
0
0
0
0
0
0.0275689
0
0
0
0
0
0
0
0
0
0
0
0
0
0
0
0
0
0
0
0
0.00911162
0
0
0
0.531496
0
0
0.219014
0.0989231
0.0907504
0.137759
0.1541
0.0142289
0.0590951
0
0.150512
0.00891862
0
0
0
0
0
0
0.0186833
0.17445
0.00914286
0
0.00375587
0.000749625
0.00202429
0.242458
0.321848
0.252556
0.0281189
0
0
0
0
0.253846
0.015949
0
0
0.0210909
0.00227531
0
0
0.00256246
0.105263
0
0
0
0.24098
0
0
0.000901713
0.0299595
0
0
0.815538
0
0
0
0
0.0849269
0.365632

## Sheet: Figure 3e
Fig. 3e The single cell sequencing reads that can be mapped to the mouse reference genome are very low in both PDX-derived tumor cells and non-PDX control cells.
PDX	Tumor
0.0151399	0.0209331
0.0189894	0.0219126
0.0199645	0.0201761
0.0245352	0.0228311
0.0260213	0.0210514
0.0393159	0.0192026
0.0206777	0.0207775
0.0148395	0.019365
0.02292	0.0182671
	0.0193607
	0.0210792
	0.0191952
	0.0177665
	0.0174882
	0.0190074
	0.018975
	0.0183199
	0.0190294
	0.0213653
	0.0224504
	0.0213263
	0.0207202
	0.017692
	0.0281671
	0.0275835
	0.0190907
	0.020799
	0.016736
	0.0199288
	0.0130231
	0.0185222
	0.0190428
	0.0188258
	0.0144744
	0.0185561
	0.0162906
	0.0176744
	0.0172485
	0.0186805
	0.0163204
	0.0170718
	0.0168428
	0.018858
	0.0197785
	0.0208711
	0.0195035
	0.0200094
	0.0196423
	0.0203287
	0.0375492
	0.0186361

## Sheet: Fig 5a (Left)
The enriched pathway of the top 200 upregulated genes in the 5 PDX samples with the most murine viral infection.
Description	GeneRatio	p-value	Count
Nicotine addiction - Homo sapiens (human)	7 out of 40	6.22E-09	7
Retrograde endocannabinoid signaling - Homo sapiens (human)	9 out of 101	1.68E-08	9
Morphine addiction - Homo sapiens (human)	8 out of 91	1.27E-07	8
GABAergic synapse - Homo sapiens (human)	7 out of 88	1.66E-06	7
Neuroactive ligand-receptor interaction - Homo sapiens (human)	8 out of 278	0.000465408	8
Platelet activation - Homo sapiens (human)	5 out of 122	0.001282358	5
Complement and coagulation cascades - Homo sapiens (human)	4 out of 79	0.001875273	4
Maturity onset diabetes of the young - Homo sapiens (human)	2 out of 26	0.013017492	2
Pertussis - Homo sapiens (human)	3 out of 76	0.014277842	3
Taste transduction - Homo sapiens (human)	3 out of 83	0.018061781	3

## Sheet: Fig 5a (Right)
The enriched pathway of the top 200 downregulated genes in the 5 PDX samples with the most murine viral infection.
Description	GeneRatio	p-value	Count
Type I diabetes mellitus - Homo sapiens (human)	6 out of 43	1.69E-07	6
Cytokine-cytokine receptor interaction - Homo sapiens (human)	10 out of 265	2.64E-06	10
Allograft rejection - Homo sapiens (human)	5 out of 38	2.68E-06	5
Graft-versus-host disease - Homo sapiens (human)	5 out of 41	3.94E-06	5
Cell adhesion molecules (CAMs) - Homo sapiens (human)	7 out of 145	2.12E-05	7
Rheumatoid arthritis - Homo sapiens (human)	5 out of 90	0.000186226	5
Autoimmune thyroid disease - Homo sapiens (human)	4 out of 53	0.000268018	4
Toll-like receptor signaling pathway - Homo sapiens (human)	5 out of 106	0.000400053	5
Viral myocarditis - Homo sapiens (human)	4 out of 59	0.000405833	4
Th17 cell differentiation - Homo sapiens (human)	5 out of 107	0.00041781	5

## Sheet: Fig 5b(Left)
Transcription profiles of pictilisib-treated bladder cancer PDX samples with highest and lowest viral amounts. The enriched pahtways of the among the top 200 upregulated genes in the samples with the most murine viral infection.
Description	GeneRatio	p-value	Count
Ascorbate and aldarate metabolism	5 out of 27	3.70E-07	5
Steroid hormone biosynthesis	6 out of 60	1.02E-06	6
Pentose and glucuronate interconversions	5 out of 34	1.24E-06	5
Retinol metabolism	6 out of 67	1.97E-06	6
Porphyrin and chlorophyll metabolism	5 out of 42	3.66E-06	5
Metabolism of xenobiotics by cytochrome P450	6 out of 76	4.16E-06	6
Drug metabolism-other enzymes	6 out of 79	5.22E-06	6
Chemical carcinogenesis	6 out of 82	6.49E-06	6
Drug metabolism-cytochrome P450	5 out of 72	5.29E-05	5
alpha-Linolenic acid metabolism	2 out of 25	0.008983804	2

[truncated: 5 more sheets: Fig 5b (Right), Figure 5d, Supp Figure 1, Supp Figure 4a, Supp Figure 4b, 5]
